# Supplementary material for: Evaluation of methods for detecting human reads in microbial sequencing datasets
Source: Microb Genom. 2020 Jun 19;6(7):mgen000393. doi: 10.1099/mgen.0.000393 (PMC7478626; doi:10.1099/mgen.0.000393)
Supplement: Supplementary material 2 [file mgen-6-393-s002.xlsx]

## Sheet: Supplementary Table 1
Supplementary Table 1. Microbial genomes used in this study.
Species	Strain	Assembly	Genome size (Mb)	% GC	URL
Bacteria
Clostridioides difficile	630	GCF_000009205.1	4.29025	29.06	ftp://ftp.ncbi.nlm.nih.gov/genomes/all/GCF/000/009/205/GCF_000009205.1_ASM920v1/GCF_000009205.1_ASM920v1_genomic.fna.gz
Escherichia coli	K-12 substr. MG1655	GCF_000005845.2	4.64165	50.79	ftp://ftp.ncbi.nlm.nih.gov/genomes/all/GCF/000/005/845/GCF_000005845.2_ASM584v2/GCF_000005845.2_ASM584v2_genomic.fna.gz
Klebsiella pneumoniae	HS11286	GCF_000240185.1	5.33394	57.48	ftp://ftp.ncbi.nlm.nih.gov/genomes/all/GCF/000/240/185/GCF_000240185.1_ASM24018v2/GCF_000240185.1_ASM24018v2_genomic.fna.gz
Listeria monocytogenes	EGD-e	GCF_000196035.1	2.94453	37.98	ftp://ftp.ncbi.nlm.nih.gov/genomes/all/GCF/000/196/035/GCF_000196035.1_ASM19603v1/GCF_000196035.1_ASM19603v1_genomic.fna.gz
Mycobacterium tuberculosis	H37Rv	GCF_000195955.2	4.41153	65.61	ftp://ftp.ncbi.nlm.nih.gov/genomes/all/GCF/000/195/955/GCF_000195955.2_ASM19595v2/GCF_000195955.2_ASM19595v2_genomic.fna.gz
Neisseria gonorrhoeae	FA 1090	GCF_000006845.1	2.15392	52.69	ftp://ftp.ncbi.nlm.nih.gov/genomes/all/GCF/000/006/845/GCF_000006845.1_ASM684v1/GCF_000006845.1_ASM684v1_genomic.fna.gz
Salmonella enterica	CT18	GCF_000195995.1	4.80904	52.09	ftp://ftp.ncbi.nlm.nih.gov/genomes/all/GCF/000/195/995/GCF_000195995.1_ASM19599v1/GCF_000195995.1_ASM19599v1_genomic.fna.gz
Shigella dysenteriae	Sd197	GCF_000012005.1	4.36923	51.25	ftp://ftp.ncbi.nlm.nih.gov/genomes/all/GCF/000/012/005/GCF_000012005.1_ASM1200v1/GCF_000012005.1_ASM1200v1_genomic.fna.gz
Staphylococcus aureus	NCTC 8325	GCF_000013425.1	2.82136	32.87	ftp://ftp.ncbi.nlm.nih.gov/genomes/all/GCF/000/013/425/GCF_000013425.1_ASM1342v1/GCF_000013425.1_ASM1342v1_genomic.fna.gz
Streptococcus pneumoniae	R6	GCF_000007045.1	2.03862	39.72	ftp://ftp.ncbi.nlm.nih.gov/genomes/all/GCF/000/007/045/GCF_000007045.1_ASM704v1/GCF_000007045.1_ASM704v1_genomic.fna.gz
Viruses
Hepatitis C	subtype 1a	GCF_000861845.1	0.009	56.9	ftp://ftp.ncbi.nlm.nih.gov/genomes/all/GCF/000/861/845/GCF_000861845.1_ViralProj15432/GCF_000861845.1_ViralProj15432_genomic.fna.gz
Human immunodeficiency virus	HIV 1	GCF_000864765.1	0.009	41.6	ftp://ftp.ncbi.nlm.nih.gov/genomes/all/GCF/000/864/765/GCF_000864765.1_ViralProj15476/GCF_000864765.1_ViralProj15476_genomic.fna.gz
Influenza A	A/New York/392/2004(H3N2)	GCF_000865085.1	0.01	43.56	ftp://ftp.ncbi.nlm.nih.gov/genomes/all/GCF/000/865/085/GCF_000865085.1_ViralMultiSegProj15622/GCF_000865085.1_ViralMultiSegProj15622_genomic.fna.gz

## Sheet: Supplementary Table 2
Supplementary Table 2. Performance of read classification and alignment methods at detecting human reads within microbial datasets.
Species	Reference strain	Genome length (bp)	Length of simulated reads (bp)	Total no. of simulated reads	No. of bacterial reads (equivalent to 10x and 100x average base-level coverage of the bacterial and viral genomes, respectively)	No. of human reads	% of human reads (as a % of the no. of microbial reads, not no. of total reads)	Replicate no. (seed)	Method of detecting human reads	No. of reads classified as human	No. of classified reads correctly classified as human	% of classified reads correctly classified as human	No. of classified reads incorrectly classified as human	% of classified reads incorrectly classified as human	Precision (positive predictive value)	Recall (sensitivity)	F-score (=2 . precision. recall/(precision + recall))	% of human reads not classified as human (= miss rate)	No. of unremoved human reads remaining in dataset
Simulating reads from, and (where relevant) aligning reads to, human genome version GRCh38.p12.
Bacteria
Clostridioides difficile	630	4290253	150	572032	572032	0	0	1 (123456789)	BWA-mem	16485	0	0	16485	100	0	0	0	0	0
Clostridioides difficile	630	4290253	150	572032	572032	0	0	1 (123456789)	Bowtie2	0	0	NA	0	NA	NA	NA	NA	0	0
Clostridioides difficile	630	4290253	150	572032	572032	0	0	1 (123456789)	Centrifuge (RefSeq)	120	0	0	120	100	0	0	0	0	0
Clostridioides difficile	630	4290253	150	572032	572032	0	0	1 (123456789)	Centrifuge (human)	21854	0	0	21854	100	0	0	0	0	0
Clostridioides difficile	630	4290253	150	572032	572032	0	0	1 (123456789)	GEM	30	0	0	30	100	0	0	0	0	0
Clostridioides difficile	630	4290253	150	572032	572032	0	0	1 (123456789)	HISAT2	0	0	NA	0	NA	NA	NA	NA	0	0
Clostridioides difficile	630	4290253	150	572032	572032	0	0	1 (123456789)	Kraken2 (RefSeq)	36	0	0	36	100	0	0	0	0	0
Clostridioides difficile	630	4290253	150	572032	572032	0	0	1 (123456789)	Kraken2 (human)	10296	0	0	10296	100	0	0	0	0	0
Clostridioides difficile	630	4290253	150	572032	572032	0	0	1 (123456789)	Novoalign	0	0	NA	0	NA	NA	NA	NA	0	0
Clostridioides difficile	630	4290253	150	572032	572032	0	0	1 (123456789)	SMALT	236235	0	0	236235	100	0	0	0	0	0
Clostridioides difficile	630	4290253	150	572032	572032	0	0	1 (123456789)	SNAP	0	0	NA	0	NA	NA	NA	NA	0	0
Clostridioides difficile	630	4290253	150	572032	572032	0	0	1 (123456789)	minimap2	263	0	0	263	100	0	0	0	0	0
Clostridioides difficile	630	4290253	150	572032	572032	0	0	2 (234567891)	BWA-mem	16036	0	0	16036	100	0	0	0	0	0
Clostridioides difficile	630	4290253	150	572032	572032	0	0	2 (234567891)	Bowtie2	0	0	NA	0	NA	NA	NA	NA	0	0
Clostridioides difficile	630	4290253	150	572032	572032	0	0	2 (234567891)	Centrifuge (RefSeq)	120	0	0	120	100	0	0	0	0	0
Clostridioides difficile	630	4290253	150	572032	572032	0	0	2 (234567891)	Centrifuge (human)	21516	0	0	21516	100	0	0	0	0	0
Clostridioides difficile	630	4290253	150	572032	572032	0	0	2 (234567891)	GEM	20	0	0	20	100	0	0	0	0	0
Clostridioides difficile	630	4290253	150	572032	572032	0	0	2 (234567891)	HISAT2	0	0	NA	0	NA	NA	NA	NA	0	0
Clostridioides difficile	630	4290253	150	572032	572032	0	0	2 (234567891)	Kraken2 (RefSeq)	50	0	0	50	100	0	0	0	0	0
Clostridioides difficile	630	4290253	150	572032	572032	0	0	2 (234567891)	Kraken2 (human)	10166	0	0	10166	100	0	0	0	0	0
Clostridioides difficile	630	4290253	150	572032	572032	0	0	2 (234567891)	Novoalign	0	0	NA	0	NA	NA	NA	NA	0	0
Clostridioides difficile	630	4290253	150	572032	572032	0	0	2 (234567891)	SMALT	236336	0	0	236336	100	0	0	0	0	0
Clostridioides difficile	630	4290253	150	572032	572032	0	0	2 (234567891)	SNAP	0	0	NA	0	NA	NA	NA	NA	0	0
Clostridioides difficile	630	4290253	150	572032	572032	0	0	2 (234567891)	minimap2	251	0	0	251	100	0	0	0	0	0
Clostridioides difficile	630	4290253	150	572032	572032	0	0	3 (345678912)	BWA-mem	16418	0	0	16418	100	0	0	0	0	0
Clostridioides difficile	630	4290253	150	572032	572032	0	0	3 (345678912)	Bowtie2	0	0	NA	0	NA	NA	NA	NA	0	0
Clostridioides difficile	630	4290253	150	572032	572032	0	0	3 (345678912)	Centrifuge (RefSeq)	132	0	0	132	100	0	0	0	0	0
Clostridioides difficile	630	4290253	150	572032	572032	0	0	3 (345678912)	Centrifuge (human)	21388	0	0	21388	100	0	0	0	0	0
Clostridioides difficile	630	4290253	150	572032	572032	0	0	3 (345678912)	GEM	0	0	NA	0	NA	NA	NA	NA	0	0
Clostridioides difficile	630	4290253	150	572032	572032	0	0	3 (345678912)	HISAT2	0	0	NA	0	NA	NA	NA	NA	0	0
Clostridioides difficile	630	4290253	150	572032	572032	0	0	3 (345678912)	Kraken2 (RefSeq)	56	0	0	56	100	0	0	0	0	0
Clostridioides difficile	630	4290253	150	572032	572032	0	0	3 (345678912)	Kraken2 (human)	10068	0	0	10068	100	0	0	0	0	0
Clostridioides difficile	630	4290253	150	572032	572032	0	0	3 (345678912)	Novoalign	0	0	NA	0	NA	NA	NA	NA	0	0
Clostridioides difficile	630	4290253	150	572032	572032	0	0	3 (345678912)	SMALT	235683	0	0	235683	100	0	0	0	0	0
Clostridioides difficile	630	4290253	150	572032	572032	0	0	3 (345678912)	SNAP	0	0	NA	0	NA	NA	NA	NA	0	0
Clostridioides difficile	630	4290253	150	572032	572032	0	0	3 (345678912)	minimap2	245	0	0	245	100	0	0	0	0	0
Clostridioides difficile	630	4290253	150	577754	572032	5722	1	1 (123456789)	BWA-mem	6102	5722	93.77	380	6.23	0.9377	1	0.9678	0	0
Clostridioides difficile	630	4290253	150	577754	572032	5722	1	1 (123456789)	Bowtie2	5722	5722	100	0	0	1	1	1	0	0
Clostridioides difficile	630	4290253	150	577754	572032	5722	1	1 (123456789)	Centrifuge (RefSeq)	5840	5720	97.95	120	2.05	0.9795	0.9998	0.9895	0.02	1
Clostridioides difficile	630	4290253	150	577754	572032	5722	1	1 (123456789)	Centrifuge (human)	27574	5720	20.74	21854	79.26	0.2074	0.9998	0.3435	0.02	1
Clostridioides difficile	630	4290253	150	577754	572032	5722	1	1 (123456789)	GEM	5748	5718	99.48	30	0.52	0.9948	0.9993	0.997	0.03	4
Clostridioides difficile	630	4290253	150	577754	572032	5722	1	1 (123456789)	HISAT2	5627	5627	100	0	0	1	0.9834	0.9916	0.83	95
Clostridioides difficile	630	4290253	150	577754	572032	5722	1	1 (123456789)	Kraken2 (RefSeq)	5758	5722	99.37	36	0.63	0.9937	1	0.9968	0	0
Clostridioides difficile	630	4290253	150	577754	572032	5722	1	1 (123456789)	Kraken2 (human)	16018	5722	35.72	10296	64.28	0.3572	1	0.5264	0	0
Clostridioides difficile	630	4290253	150	577754	572032	5722	1	1 (123456789)	Novoalign	5536	5536	100	0	0	1	0.9675	0.9835	1.63	186
Clostridioides difficile	630	4290253	150	577754	572032	5722	1	1 (123456789)	SMALT	241953	5722	2.36	236231	97.64	0.0236	1	0.0461	0	0
Clostridioides difficile	630	4290253	150	577754	572032	5722	1	1 (123456789)	SNAP	5720	5720	100	0	0	1	0.9997	0.9998	0.02	2
Clostridioides difficile	630	4290253	150	577754	572032	5722	1	1 (123456789)	minimap2	5985	5722	95.61	263	4.39	0.9561	1	0.9776	0	0
Clostridioides difficile	630	4290253	150	577754	572032	5722	1	2 (234567891)	BWA-mem	6113	5722	93.6	391	6.4	0.936	1	0.9669	0	0
Clostridioides difficile	630	4290253	150	577754	572032	5722	1	2 (234567891)	Bowtie2	5722	5722	100	0	0	1	1	1	0	0
Clostridioides difficile	630	4290253	150	577754	572032	5722	1	2 (234567891)	Centrifuge (RefSeq)	5842	5722	97.95	120	2.05	0.9795	1	0.9896	0	0
Clostridioides difficile	630	4290253	150	577754	572032	5722	1	2 (234567891)	Centrifuge (human)	27238	5722	21.01	21516	78.99	0.2101	1	0.3472	0	0
Clostridioides difficile	630	4290253	150	577754	572032	5722	1	2 (234567891)	GEM	5734	5714	99.65	20	0.35	0.9965	0.9986	0.9975	0.07	8
Clostridioides difficile	630	4290253	150	577754	572032	5722	1	2 (234567891)	HISAT2	5626	5626	100	0	0	1	0.9832	0.9915	0.84	96
Clostridioides difficile	630	4290253	150	577754	572032	5722	1	2 (234567891)	Kraken2 (RefSeq)	5772	5722	99.13	50	0.87	0.9913	1	0.9956	0	0
Clostridioides difficile	630	4290253	150	577754	572032	5722	1	2 (234567891)	Kraken2 (human)	15876	5710	35.97	10166	64.03	0.3597	0.999	0.5289	0.1	6
Clostridioides difficile	630	4290253	150	577754	572032	5722	1	2 (234567891)	Novoalign	5548	5548	100	0	0	1	0.9696	0.9846	1.52	174
Clostridioides difficile	630	4290253	150	577754	572032	5722	1	2 (234567891)	SMALT	242003	5722	2.36	236281	97.64	0.0236	1	0.0461	0	0
Clostridioides difficile	630	4290253	150	577754	572032	5722	1	2 (234567891)	SNAP	5712	5712	100	0	0	1	0.9983	0.9991	0.09	10
Clostridioides difficile	630	4290253	150	577754	572032	5722	1	2 (234567891)	minimap2	5971	5720	95.8	251	4.2	0.958	0.9997	0.9784	0.02	2
Clostridioides difficile	630	4290253	150	577754	572032	5722	1	3 (345678912)	BWA-mem	6091	5722	93.94	369	6.06	0.9394	1	0.9688	0	0
Clostridioides difficile	630	4290253	150	577754	572032	5722	1	3 (345678912)	Bowtie2	5722	5722	100	0	0	1	1	1	0	0
Clostridioides difficile	630	4290253	150	577754	572032	5722	1	3 (345678912)	Centrifuge (RefSeq)	5848	5716	97.74	132	2.26	0.9774	0.9995	0.9883	0.05	3
Clostridioides difficile	630	4290253	150	577754	572032	5722	1	3 (345678912)	Centrifuge (human)	27104	5716	21.09	21388	78.91	0.2109	0.9995	0.3483	0.05	3
Clostridioides difficile	630	4290253	150	577754	572032	5722	1	3 (345678912)	GEM	5738	5718	99.65	20	0.35	0.9965	0.9993	0.9979	0.03	4
Clostridioides difficile	630	4290253	150	577754	572032	5722	1	3 (345678912)	HISAT2	5618	5618	100	0	0	1	0.9818	0.9908	0.91	104
Clostridioides difficile	630	4290253	150	577754	572032	5722	1	3 (345678912)	Kraken2 (RefSeq)	5778	5722	99.03	56	0.97	0.9903	1	0.9951	0	0
Clostridioides difficile	630	4290253	150	577754	572032	5722	1	3 (345678912)	Kraken2 (human)	15782	5714	36.21	10068	63.79	0.3621	0.9993	0.5316	0.07	4
Clostridioides difficile	630	4290253	150	577754	572032	5722	1	3 (345678912)	Novoalign	5552	5552	100	0	0	1	0.9703	0.9849	1.49	170
Clostridioides difficile	630	4290253	150	577754	572032	5722	1	3 (345678912)	SMALT	241452	5722	2.37	235730	97.63	0.0237	1	0.0463	0	0
Clostridioides difficile	630	4290253	150	577754	572032	5722	1	3 (345678912)	SNAP	5718	5718	100	0	0	1	0.9993	0.9996	0.03	4
Clostridioides difficile	630	4290253	150	577754	572032	5722	1	3 (345678912)	minimap2	5967	5722	95.89	245	4.11	0.9589	1	0.979	0	0
Clostridioides difficile	630	4290253	150	583474	572032	11442	2	1 (123456789)	BWA-mem	11822	11442	96.79	380	3.21	0.9679	1	0.9837	0	0
Clostridioides difficile	630	4290253	150	583474	572032	11442	2	1 (123456789)	Bowtie2	11442	11442	100	0	0	1	1	1	0	0
Clostridioides difficile	630	4290253	150	583474	572032	11442	2	1 (123456789)	Centrifuge (RefSeq)	11550	11430	98.96	120	1.04	0.9896	0.9995	0.9945	0.05	6
Clostridioides difficile	630	4290253	150	583474	572032	11442	2	1 (123456789)	Centrifuge (human)	33284	11430	34.34	21854	65.66	0.3434	0.9995	0.5112	0.05	6
Clostridioides difficile	630	4290253	150	583474	572032	11442	2	1 (123456789)	GEM	11463	11433	99.74	30	0.26	0.9974	0.9992	0.9983	0.04	9
Clostridioides difficile	630	4290253	150	583474	572032	11442	2	1 (123456789)	HISAT2	11230	11230	100	0	0	1	0.9815	0.9907	0.93	212
Clostridioides difficile	630	4290253	150	583474	572032	11442	2	1 (123456789)	Kraken2 (RefSeq)	11478	11442	99.69	36	0.31	0.9969	1	0.9984	0	0
Clostridioides difficile	630	4290253	150	583474	572032	11442	2	1 (123456789)	Kraken2 (human)	21720	11424	52.6	10296	47.4	0.526	0.9992	0.6892	0.08	9
Clostridioides difficile	630	4290253	150	583474	572032	11442	2	1 (123456789)	Novoalign	11046	11046	100	0	0	1	0.9654	0.9824	1.73	396
Clostridioides difficile	630	4290253	150	583474	572032	11442	2	1 (123456789)	SMALT	247738	11442	4.62	236296	95.38	0.0462	1	0.0883	0	0
Clostridioides difficile	630	4290253	150	583474	572032	11442	2	1 (123456789)	SNAP	11436	11436	100	0	0	1	0.9995	0.9997	0.03	6
Clostridioides difficile	630	4290253	150	583474	572032	11442	2	1 (123456789)	minimap2	11702	11439	97.75	263	2.25	0.9775	0.9997	0.9885	0.01	3
Clostridioides difficile	630	4290253	150	583474	572032	11442	2	2 (234567891)	BWA-mem	11815	11442	96.84	373	3.16	0.9684	1	0.9839	0	0
Clostridioides difficile	630	4290253	150	583474	572032	11442	2	2 (234567891)	Bowtie2	11442	11442	100	0	0	1	1	1	0	0
Clostridioides difficile	630	4290253	150	583474	572032	11442	2	2 (234567891)	Centrifuge (RefSeq)	11548	11428	98.96	120	1.04	0.9896	0.9994	0.9945	0.06	7
Clostridioides difficile	630	4290253	150	583474	572032	11442	2	2 (234567891)	Centrifuge (human)	32944	11428	34.69	21516	65.31	0.3469	0.9994	0.515	0.06	7
Clostridioides difficile	630	4290253	150	583474	572032	11442	2	2 (234567891)	GEM	11438	11418	99.83	20	0.17	0.9983	0.9979	0.9981	0.1	24
Clostridioides difficile	630	4290253	150	583474	572032	11442	2	2 (234567891)	HISAT2	11257	11257	100	0	0	1	0.9838	0.9918	0.81	185
Clostridioides difficile	630	4290253	150	583474	572032	11442	2	2 (234567891)	Kraken2 (RefSeq)	11492	11442	99.56	50	0.44	0.9956	1	0.9978	0	0
Clostridioides difficile	630	4290253	150	583474	572032	11442	2	2 (234567891)	Kraken2 (human)	21592	11426	52.92	10166	47.08	0.5292	0.9993	0.692	0.07	8
Clostridioides difficile	630	4290253	150	583474	572032	11442	2	2 (234567891)	Novoalign	11064	11064	100	0	0	1	0.967	0.9832	1.65	378
Clostridioides difficile	630	4290253	150	583474	572032	11442	2	2 (234567891)	SMALT	247841	11442	4.62	236399	95.38	0.0462	1	0.0883	0	0
Clostridioides difficile	630	4290253	150	583474	572032	11442	2	2 (234567891)	SNAP	11434	11434	100	0	0	1	0.9993	0.9996	0.03	8
Clostridioides difficile	630	4290253	150	583474	572032	11442	2	2 (234567891)	minimap2	11691	11440	97.85	251	2.15	0.9785	0.9998	0.989	0.01	2
Clostridioides difficile	630	4290253	150	583474	572032	11442	2	3 (345678912)	BWA-mem	11803	11442	96.94	361	3.06	0.9694	1	0.9845	0	0
Clostridioides difficile	630	4290253	150	583474	572032	11442	2	3 (345678912)	Bowtie2	11442	11442	100	0	0	1	1	1	0	0
Clostridioides difficile	630	4290253	150	583474	572032	11442	2	3 (345678912)	Centrifuge (RefSeq)	11564	11432	98.86	132	1.14	0.9886	0.9996	0.9941	0.04	5
Clostridioides difficile	630	4290253	150	583474	572032	11442	2	3 (345678912)	Centrifuge (human)	32822	11434	34.84	21388	65.16	0.3484	0.9997	0.5167	0.03	4
Clostridioides difficile	630	4290253	150	583474	572032	11442	2	3 (345678912)	GEM	11451	11431	99.83	20	0.17	0.9983	0.999	0.9986	0.05	11
Clostridioides difficile	630	4290253	150	583474	572032	11442	2	3 (345678912)	HISAT2	11256	11256	100	0	0	1	0.9837	0.9918	0.81	186
Clostridioides difficile	630	4290253	150	583474	572032	11442	2	3 (345678912)	Kraken2 (RefSeq)	11498	11442	99.51	56	0.49	0.9951	1	0.9975	0	0
Clostridioides difficile	630	4290253	150	583474	572032	11442	2	3 (345678912)	Kraken2 (human)	21488	11420	53.15	10068	46.85	0.5315	0.999	0.6938	0.1	11
Clostridioides difficile	630	4290253	150	583474	572032	11442	2	3 (345678912)	Novoalign	11032	11032	100	0	0	1	0.9642	0.9818	1.79	410
Clostridioides difficile	630	4290253	150	583474	572032	11442	2	3 (345678912)	SMALT	247157	11442	4.63	235715	95.37	0.0463	1	0.0885	0	0
Clostridioides difficile	630	4290253	150	583474	572032	11442	2	3 (345678912)	SNAP	11433	11433	100	0	0	1	0.9992	0.9996	0.04	9
Clostridioides difficile	630	4290253	150	583474	572032	11442	2	3 (345678912)	minimap2	11685	11440	97.9	245	2.1	0.979	0.9998	0.9893	0.01	2
Clostridioides difficile	630	4290253	150	589194	572032	17162	3	1 (123456789)	BWA-mem	17542	17162	97.83	380	2.17	0.9783	1	0.989	0	0
Clostridioides difficile	630	4290253	150	589194	572032	17162	3	1 (123456789)	Bowtie2	17162	17162	100	0	0	1	1	1	0	0
Clostridioides difficile	630	4290253	150	589194	572032	17162	3	1 (123456789)	Centrifuge (RefSeq)	17268	17148	99.31	120	0.69	0.9931	0.9996	0.9963	0.04	7
Clostridioides difficile	630	4290253	150	589194	572032	17162	3	1 (123456789)	Centrifuge (human)	39002	17148	43.97	21854	56.03	0.4397	0.9996	0.6107	0.04	7
Clostridioides difficile	630	4290253	150	589194	572032	17162	3	1 (123456789)	GEM	17175	17145	99.83	30	0.17	0.9983	0.999	0.9986	0.05	17
Clostridioides difficile	630	4290253	150	589194	572032	17162	3	1 (123456789)	HISAT2	16828	16828	100	0	0	1	0.9805	0.9902	0.97	334
Clostridioides difficile	630	4290253	150	589194	572032	17162	3	1 (123456789)	Kraken2 (RefSeq)	17198	17162	99.79	36	0.21	0.9979	1	0.9989	0	0
Clostridioides difficile	630	4290253	150	589194	572032	17162	3	1 (123456789)	Kraken2 (human)	27430	17134	62.46	10296	37.54	0.6246	0.9992	0.7687	0.08	14
Clostridioides difficile	630	4290253	150	589194	572032	17162	3	1 (123456789)	Novoalign	16606	16606	100	0	0	1	0.9676	0.9835	1.62	556
Clostridioides difficile	630	4290253	150	589194	572032	17162	3	1 (123456789)	SMALT	253432	17162	6.77	236270	93.23	0.0677	1	0.1268	0	0
Clostridioides difficile	630	4290253	150	589194	572032	17162	3	1 (123456789)	SNAP	17141	17141	100	0	0	1	0.9988	0.9994	0.06	21
Clostridioides difficile	630	4290253	150	589194	572032	17162	3	1 (123456789)	minimap2	17421	17158	98.49	263	1.51	0.9849	0.9998	0.9923	0.01	4
Clostridioides difficile	630	4290253	150	589194	572032	17162	3	2 (234567891)	BWA-mem	17537	17162	97.86	375	2.14	0.9786	1	0.9892	0	0
Clostridioides difficile	630	4290253	150	589194	572032	17162	3	2 (234567891)	Bowtie2	17162	17162	100	0	0	1	1	1	0	0
Clostridioides difficile	630	4290253	150	589194	572032	17162	3	2 (234567891)	Centrifuge (RefSeq)	17276	17156	99.31	120	0.69	0.9931	0.9998	0.9964	0.02	3
Clostridioides difficile	630	4290253	150	589194	572032	17162	3	2 (234567891)	Centrifuge (human)	38672	17156	44.36	21516	55.64	0.4436	0.9998	0.6145	0.02	3
Clostridioides difficile	630	4290253	150	589194	572032	17162	3	2 (234567891)	GEM	17164	17144	99.88	20	0.12	0.9988	0.999	0.9989	0.05	18
Clostridioides difficile	630	4290253	150	589194	572032	17162	3	2 (234567891)	HISAT2	16858	16858	100	0	0	1	0.9823	0.9911	0.89	304
Clostridioides difficile	630	4290253	150	589194	572032	17162	3	2 (234567891)	Kraken2 (RefSeq)	17212	17162	99.71	50	0.29	0.9971	1	0.9985	0	0
Clostridioides difficile	630	4290253	150	589194	572032	17162	3	2 (234567891)	Kraken2 (human)	27312	17146	62.78	10166	37.22	0.6278	0.9995	0.7712	0.05	8
Clostridioides difficile	630	4290253	150	589194	572032	17162	3	2 (234567891)	Novoalign	16596	16596	100	0	0	1	0.967	0.9832	1.65	566
Clostridioides difficile	630	4290253	150	589194	572032	17162	3	2 (234567891)	SMALT	253485	17162	6.77	236323	93.23	0.0677	1	0.1268	0	0
Clostridioides difficile	630	4290253	150	589194	572032	17162	3	2 (234567891)	SNAP	17145	17145	100	0	0	1	0.999	0.9995	0.05	17
Clostridioides difficile	630	4290253	150	589194	572032	17162	3	2 (234567891)	minimap2	17411	17160	98.56	251	1.44	0.9856	0.9999	0.9927	0.01	2
Clostridioides difficile	630	4290253	150	589194	572032	17162	3	3 (345678912)	BWA-mem	17533	17162	97.88	371	2.12	0.9788	1	0.9893	0	0
Clostridioides difficile	630	4290253	150	589194	572032	17162	3	3 (345678912)	Bowtie2	17161	17161	100	0	0	1	0.9999	0.9999	0	1
Clostridioides difficile	630	4290253	150	589194	572032	17162	3	3 (345678912)	Centrifuge (RefSeq)	17282	17150	99.24	132	0.76	0.9924	0.9997	0.996	0.03	6
Clostridioides difficile	630	4290253	150	589194	572032	17162	3	3 (345678912)	Centrifuge (human)	38538	17150	44.5	21388	55.5	0.445	0.9997	0.6159	0.03	6
Clostridioides difficile	630	4290253	150	589194	572032	17162	3	3 (345678912)	GEM	17163	17143	99.88	20	0.12	0.9988	0.9989	0.9988	0.06	19
Clostridioides difficile	630	4290253	150	589194	572032	17162	3	3 (345678912)	HISAT2	16887	16887	100	0	0	1	0.984	0.9919	0.8	275
Clostridioides difficile	630	4290253	150	589194	572032	17162	3	3 (345678912)	Kraken2 (RefSeq)	17212	17156	99.67	56	0.33	0.9967	0.9998	0.9982	0.02	3
Clostridioides difficile	630	4290253	150	589194	572032	17162	3	3 (345678912)	Kraken2 (human)	27202	17134	62.99	10068	37.01	0.6299	0.9992	0.7727	0.08	14
Clostridioides difficile	630	4290253	150	589194	572032	17162	3	3 (345678912)	Novoalign	16628	16628	100	0	0	1	0.9689	0.9842	1.56	534
Clostridioides difficile	630	4290253	150	589194	572032	17162	3	3 (345678912)	SMALT	252855	17162	6.79	235693	93.21	0.0679	1	0.1272	0	0
Clostridioides difficile	630	4290253	150	589194	572032	17162	3	3 (345678912)	SNAP	17142	17142	100	0	0	1	0.9988	0.9994	0.06	20
Clostridioides difficile	630	4290253	150	589194	572032	17162	3	3 (345678912)	minimap2	17405	17160	98.59	245	1.41	0.9859	0.9999	0.9929	0.01	2
Clostridioides difficile	630	4290253	150	594914	572032	22882	4	1 (123456789)	BWA-mem	23262	22882	98.37	380	1.63	0.9837	1	0.9918	0	0
Clostridioides difficile	630	4290253	150	594914	572032	22882	4	1 (123456789)	Bowtie2	22881	22881	100	0	0	1	1	1	0	1
Clostridioides difficile	630	4290253	150	594914	572032	22882	4	1 (123456789)	Centrifuge (RefSeq)	22984	22864	99.48	120	0.52	0.9948	0.9996	0.9972	0.04	9
Clostridioides difficile	630	4290253	150	594914	572032	22882	4	1 (123456789)	Centrifuge (human)	44718	22864	51.13	21854	48.87	0.5113	0.9996	0.6765	0.04	9
Clostridioides difficile	630	4290253	150	594914	572032	22882	4	1 (123456789)	GEM	22885	22855	99.87	30	0.13	0.9987	0.9988	0.9987	0.06	27
Clostridioides difficile	630	4290253	150	594914	572032	22882	4	1 (123456789)	HISAT2	22478	22478	100	0	0	1	0.9823	0.9911	0.88	404
Clostridioides difficile	630	4290253	150	594914	572032	22882	4	1 (123456789)	Kraken2 (RefSeq)	22918	22882	99.84	36	0.16	0.9984	1	0.9992	0	0
Clostridioides difficile	630	4290253	150	594914	572032	22882	4	1 (123456789)	Kraken2 (human)	33130	22834	68.92	10296	31.08	0.6892	0.999	0.8157	0.1	24
Clostridioides difficile	630	4290253	150	594914	572032	22882	4	1 (123456789)	Novoalign	22098	22098	100	0	0	1	0.9657	0.9826	1.71	784
Clostridioides difficile	630	4290253	150	594914	572032	22882	4	1 (123456789)	SMALT	259183	22882	8.83	236301	91.17	0.0883	1	0.1623	0	0
Clostridioides difficile	630	4290253	150	594914	572032	22882	4	1 (123456789)	SNAP	22868	22868	100	0	0	1	0.9994	0.9997	0.03	14
Clostridioides difficile	630	4290253	150	594914	572032	22882	4	1 (123456789)	minimap2	23141	22878	98.86	263	1.14	0.9886	0.9998	0.9942	0.01	4
Clostridioides difficile	630	4290253	150	594914	572032	22882	4	2 (234567891)	BWA-mem	23257	22882	98.39	375	1.61	0.9839	1	0.9919	0	0
Clostridioides difficile	630	4290253	150	594914	572032	22882	4	2 (234567891)	Bowtie2	22882	22882	100	0	0	1	1	1	0	0
Clostridioides difficile	630	4290253	150	594914	572032	22882	4	2 (234567891)	Centrifuge (RefSeq)	22982	22862	99.48	120	0.52	0.9948	0.9996	0.9972	0.04	10
Clostridioides difficile	630	4290253	150	594914	572032	22882	4	2 (234567891)	Centrifuge (human)	44378	22862	51.52	21516	48.48	0.5152	0.9996	0.6799	0.04	10
Clostridioides difficile	630	4290253	150	594914	572032	22882	4	2 (234567891)	GEM	22875	22855	99.91	20	0.09	0.9991	0.9988	0.9989	0.06	27
Clostridioides difficile	630	4290253	150	594914	572032	22882	4	2 (234567891)	HISAT2	22480	22480	100	0	0	1	0.9824	0.9911	0.88	402
Clostridioides difficile	630	4290253	150	594914	572032	22882	4	2 (234567891)	Kraken2 (RefSeq)	22932	22882	99.78	50	0.22	0.9978	1	0.9989	0	0
Clostridioides difficile	630	4290253	150	594914	572032	22882	4	2 (234567891)	Kraken2 (human)	33012	22846	69.21	10166	30.79	0.6921	0.9992	0.8178	0.08	18
Clostridioides difficile	630	4290253	150	594914	572032	22882	4	2 (234567891)	Novoalign	22114	22114	100	0	0	1	0.9664	0.9829	1.68	768
Clostridioides difficile	630	4290253	150	594914	572032	22882	4	2 (234567891)	SMALT	259252	22882	8.83	236370	91.17	0.0883	1	0.1623	0	0
Clostridioides difficile	630	4290253	150	594914	572032	22882	4	2 (234567891)	SNAP	22863	22863	100	0	0	1	0.9992	0.9996	0.04	19
Clostridioides difficile	630	4290253	150	594914	572032	22882	4	2 (234567891)	minimap2	23131	22880	98.91	251	1.09	0.9891	0.9999	0.9945	0	2
Clostridioides difficile	630	4290253	150	594914	572032	22882	4	3 (345678912)	BWA-mem	23251	22882	98.41	369	1.59	0.9841	1	0.992	0	0
Clostridioides difficile	630	4290253	150	594914	572032	22882	4	3 (345678912)	Bowtie2	22882	22882	100	0	0	1	1	1	0	0
Clostridioides difficile	630	4290253	150	594914	572032	22882	4	3 (345678912)	Centrifuge (RefSeq)	22986	22854	99.43	132	0.57	0.9943	0.9994	0.9968	0.06	14
Clostridioides difficile	630	4290253	150	594914	572032	22882	4	3 (345678912)	Centrifuge (human)	44242	22854	51.66	21388	48.34	0.5166	0.9994	0.6811	0.06	14
Clostridioides difficile	630	4290253	150	594914	572032	22882	4	3 (345678912)	GEM	22890	22870	99.91	20	0.09	0.9991	0.9995	0.9993	0.03	12
Clostridioides difficile	630	4290253	150	594914	572032	22882	4	3 (345678912)	HISAT2	22471	22471	100	0	0	1	0.982	0.9909	0.9	411
Clostridioides difficile	630	4290253	150	594914	572032	22882	4	3 (345678912)	Kraken2 (RefSeq)	22936	22880	99.76	56	0.24	0.9976	1	0.9988	0	1
Clostridioides difficile	630	4290253	150	594914	572032	22882	4	3 (345678912)	Kraken2 (human)	32918	22850	69.41	10068	30.59	0.6941	0.9993	0.8192	0.07	16
Clostridioides difficile	630	4290253	150	594914	572032	22882	4	3 (345678912)	Novoalign	22082	22082	100	0	0	1	0.965	0.9822	1.75	800
Clostridioides difficile	630	4290253	150	594914	572032	22882	4	3 (345678912)	SMALT	258698	22882	8.85	235816	91.15	0.0885	1	0.1626	0	0
Clostridioides difficile	630	4290253	150	594914	572032	22882	4	3 (345678912)	SNAP	22862	22862	100	0	0	1	0.9991	0.9995	0.04	20
Clostridioides difficile	630	4290253	150	594914	572032	22882	4	3 (345678912)	minimap2	23121	22876	98.94	245	1.06	0.9894	0.9997	0.9945	0.01	6
Clostridioides difficile	630	4290253	150	600634	572032	28602	5	1 (123456789)	BWA-mem	28982	28602	98.69	380	1.31	0.9869	1	0.9934	0	0
Clostridioides difficile	630	4290253	150	600634	572032	28602	5	1 (123456789)	Bowtie2	28601	28601	100	0	0	1	1	1	0	1
Clostridioides difficile	630	4290253	150	600634	572032	28602	5	1 (123456789)	Centrifuge (RefSeq)	28706	28586	99.58	120	0.42	0.9958	0.9997	0.9977	0.03	8
Clostridioides difficile	630	4290253	150	600634	572032	28602	5	1 (123456789)	Centrifuge (human)	50438	28584	56.67	21854	43.33	0.5667	0.9997	0.7234	0.03	9
Clostridioides difficile	630	4290253	150	600634	572032	28602	5	1 (123456789)	GEM	28607	28577	99.9	30	0.1	0.999	0.9991	0.999	0.04	25
Clostridioides difficile	630	4290253	150	600634	572032	28602	5	1 (123456789)	HISAT2	28132	28132	100	0	0	1	0.9836	0.9917	0.82	470
Clostridioides difficile	630	4290253	150	600634	572032	28602	5	1 (123456789)	Kraken2 (RefSeq)	28638	28602	99.87	36	0.13	0.9987	1	0.9993	0	0
Clostridioides difficile	630	4290253	150	600634	572032	28602	5	1 (123456789)	Kraken2 (human)	38846	28550	73.5	10296	26.5	0.735	0.9991	0.8469	0.09	26
Clostridioides difficile	630	4290253	150	600634	572032	28602	5	1 (123456789)	Novoalign	27714	27714	100	0	0	1	0.969	0.9843	1.55	888
Clostridioides difficile	630	4290253	150	600634	572032	28602	5	1 (123456789)	SMALT	264797	28602	10.8	236195	89.2	0.108	1	0.1949	0	0
Clostridioides difficile	630	4290253	150	600634	572032	28602	5	1 (123456789)	SNAP	28569	28569	100	0	0	1	0.9988	0.9994	0.06	33
Clostridioides difficile	630	4290253	150	600634	572032	28602	5	1 (123456789)	minimap2	28855	28592	99.09	263	0.91	0.9909	0.9997	0.9953	0.02	10
Clostridioides difficile	630	4290253	150	600634	572032	28602	5	2 (234567891)	BWA-mem	28975	28602	98.71	373	1.29	0.9871	1	0.9935	0	0
Clostridioides difficile	630	4290253	150	600634	572032	28602	5	2 (234567891)	Bowtie2	28602	28602	100	0	0	1	1	1	0	0
Clostridioides difficile	630	4290253	150	600634	572032	28602	5	2 (234567891)	Centrifuge (RefSeq)	28704	28584	99.58	120	0.42	0.9958	0.9997	0.9977	0.03	9
Clostridioides difficile	630	4290253	150	600634	572032	28602	5	2 (234567891)	Centrifuge (human)	50100	28584	57.05	21516	42.95	0.5705	0.9997	0.7264	0.03	9
Clostridioides difficile	630	4290253	150	600634	572032	28602	5	2 (234567891)	GEM	28598	28578	99.93	20	0.07	0.9993	0.9992	0.9992	0.04	24
Clostridioides difficile	630	4290253	150	600634	572032	28602	5	2 (234567891)	HISAT2	28129	28129	100	0	0	1	0.9835	0.9917	0.83	473
Clostridioides difficile	630	4290253	150	600634	572032	28602	5	2 (234567891)	Kraken2 (RefSeq)	28652	28602	99.83	50	0.17	0.9983	1	0.9991	0	0
Clostridioides difficile	630	4290253	150	600634	572032	28602	5	2 (234567891)	Kraken2 (human)	38732	28566	73.75	10166	26.25	0.7375	0.9994	0.8487	0.06	18
Clostridioides difficile	630	4290253	150	600634	572032	28602	5	2 (234567891)	Novoalign	27646	27646	100	0	0	1	0.9666	0.983	1.67	956
Clostridioides difficile	630	4290253	150	600634	572032	28602	5	2 (234567891)	SMALT	264931	28602	10.8	236329	89.2	0.108	1	0.1949	0	0
Clostridioides difficile	630	4290253	150	600634	572032	28602	5	2 (234567891)	SNAP	28574	28574	100	0	0	1	0.999	0.9995	0.05	28
Clostridioides difficile	630	4290253	150	600634	572032	28602	5	2 (234567891)	minimap2	28849	28598	99.13	251	0.87	0.9913	0.9999	0.9956	0.01	4
Clostridioides difficile	630	4290253	150	600634	572032	28602	5	3 (345678912)	BWA-mem	28963	28602	98.75	361	1.25	0.9875	1	0.9937	0	0
Clostridioides difficile	630	4290253	150	600634	572032	28602	5	3 (345678912)	Bowtie2	28600	28600	100	0	0	1	0.9999	0.9999	0	2
Clostridioides difficile	630	4290253	150	600634	572032	28602	5	3 (345678912)	Centrifuge (RefSeq)	28714	28582	99.54	132	0.46	0.9954	0.9997	0.9975	0.03	10
Clostridioides difficile	630	4290253	150	600634	572032	28602	5	3 (345678912)	Centrifuge (human)	49970	28582	57.2	21388	42.8	0.572	0.9997	0.7277	0.03	10
Clostridioides difficile	630	4290253	150	600634	572032	28602	5	3 (345678912)	GEM	28604	28584	99.93	20	0.07	0.9993	0.9994	0.9993	0.03	18
Clostridioides difficile	630	4290253	150	600634	572032	28602	5	3 (345678912)	HISAT2	28118	28118	100	0	0	1	0.9831	0.9915	0.85	484
Clostridioides difficile	630	4290253	150	600634	572032	28602	5	3 (345678912)	Kraken2 (RefSeq)	28658	28602	99.8	56	0.2	0.998	1	0.999	0	0
Clostridioides difficile	630	4290253	150	600634	572032	28602	5	3 (345678912)	Kraken2 (human)	38620	28552	73.93	10068	26.07	0.7393	0.9991	0.8498	0.09	25
Clostridioides difficile	630	4290253	150	600634	572032	28602	5	3 (345678912)	Novoalign	27658	27658	100	0	0	1	0.967	0.9832	1.65	944
Clostridioides difficile	630	4290253	150	600634	572032	28602	5	3 (345678912)	SMALT	264299	28602	10.82	235697	89.18	0.1082	1	0.1953	0	0
Clostridioides difficile	630	4290253	150	600634	572032	28602	5	3 (345678912)	SNAP	28574	28574	100	0	0	1	0.999	0.9995	0.05	28
Clostridioides difficile	630	4290253	150	600634	572032	28602	5	3 (345678912)	minimap2	28839	28594	99.15	245	0.85	0.9915	0.9997	0.9956	0.01	8
Clostridioides difficile	630	4290253	150	606354	572032	34322	6	1 (123456789)	BWA-mem	34702	34322	98.9	380	1.1	0.989	1	0.9945	0	0
Clostridioides difficile	630	4290253	150	606354	572032	34322	6	1 (123456789)	Bowtie2	34322	34322	100	0	0	1	1	1	0	0
Clostridioides difficile	630	4290253	150	606354	572032	34322	6	1 (123456789)	Centrifuge (RefSeq)	34404	34284	99.65	120	0.35	0.9965	0.9994	0.9979	0.06	19
Clostridioides difficile	630	4290253	150	606354	572032	34322	6	1 (123456789)	Centrifuge (human)	56140	34286	61.07	21854	38.93	0.6107	0.9995	0.7582	0.05	18
Clostridioides difficile	630	4290253	150	606354	572032	34322	6	1 (123456789)	GEM	34324	34294	99.91	30	0.09	0.9991	0.9992	0.9991	0.04	28
Clostridioides difficile	630	4290253	150	606354	572032	34322	6	1 (123456789)	HISAT2	33727	33727	100	0	0	1	0.9827	0.9913	0.87	595
Clostridioides difficile	630	4290253	150	606354	572032	34322	6	1 (123456789)	Kraken2 (RefSeq)	34358	34322	99.9	36	0.1	0.999	1	0.9995	0	0
Clostridioides difficile	630	4290253	150	606354	572032	34322	6	1 (123456789)	Kraken2 (human)	44566	34270	76.9	10296	23.1	0.769	0.9992	0.8691	0.08	26
Clostridioides difficile	630	4290253	150	606354	572032	34322	6	1 (123456789)	Novoalign	33148	33148	100	0	0	1	0.9658	0.9826	1.71	1174
Clostridioides difficile	630	4290253	150	606354	572032	34322	6	1 (123456789)	SMALT	270677	34322	12.68	236355	87.32	0.1268	1	0.2251	0	0
Clostridioides difficile	630	4290253	150	606354	572032	34322	6	1 (123456789)	SNAP	34297	34297	100	0	0	1	0.9993	0.9996	0.04	25
Clostridioides difficile	630	4290253	150	606354	572032	34322	6	1 (123456789)	minimap2	34575	34312	99.24	263	0.76	0.9924	0.9997	0.996	0.01	10
Clostridioides difficile	630	4290253	150	606354	572032	34322	6	2 (234567891)	BWA-mem	34695	34322	98.92	373	1.08	0.9892	1	0.9946	0	0
Clostridioides difficile	630	4290253	150	606354	572032	34322	6	2 (234567891)	Bowtie2	34321	34321	100	0	0	1	1	1	0	1
Clostridioides difficile	630	4290253	150	606354	572032	34322	6	2 (234567891)	Centrifuge (RefSeq)	34416	34296	99.65	120	0.35	0.9965	0.9996	0.998	0.04	13
Clostridioides difficile	630	4290253	150	606354	572032	34322	6	2 (234567891)	Centrifuge (human)	55812	34296	61.45	21516	38.55	0.6145	0.9996	0.7611	0.04	13
Clostridioides difficile	630	4290253	150	606354	572032	34322	6	2 (234567891)	GEM	34324	34304	99.94	20	0.06	0.9994	0.9995	0.9994	0.03	18
Clostridioides difficile	630	4290253	150	606354	572032	34322	6	2 (234567891)	HISAT2	33720	33720	100	0	0	1	0.9825	0.9912	0.88	602
Clostridioides difficile	630	4290253	150	606354	572032	34322	6	2 (234567891)	Kraken2 (RefSeq)	34372	34322	99.85	50	0.15	0.9985	1	0.9992	0	0
Clostridioides difficile	630	4290253	150	606354	572032	34322	6	2 (234567891)	Kraken2 (human)	44446	34280	77.13	10166	22.87	0.7713	0.9994	0.8707	0.06	21
Clostridioides difficile	630	4290253	150	606354	572032	34322	6	2 (234567891)	Novoalign	33252	33252	100	0	0	1	0.9688	0.9842	1.56	1070
Clostridioides difficile	630	4290253	150	606354	572032	34322	6	2 (234567891)	SMALT	270393	34322	12.69	236071	87.31	0.1269	1	0.2252	0	0
Clostridioides difficile	630	4290253	150	606354	572032	34322	6	2 (234567891)	SNAP	34290	34290	100	0	0	1	0.9991	0.9995	0.05	32
Clostridioides difficile	630	4290253	150	606354	572032	34322	6	2 (234567891)	minimap2	34568	34317	99.27	251	0.73	0.9927	0.9999	0.9963	0.01	5
Clostridioides difficile	630	4290253	150	606354	572032	34322	6	3 (345678912)	BWA-mem	34687	34322	98.95	365	1.05	0.9895	1	0.9947	0	0
Clostridioides difficile	630	4290253	150	606354	572032	34322	6	3 (345678912)	Bowtie2	34321	34321	100	0	0	1	1	1	0	1
Clostridioides difficile	630	4290253	150	606354	572032	34322	6	3 (345678912)	Centrifuge (RefSeq)	34428	34296	99.62	132	0.38	0.9962	0.9996	0.9979	0.04	13
Clostridioides difficile	630	4290253	150	606354	572032	34322	6	3 (345678912)	Centrifuge (human)	55684	34296	61.59	21388	38.41	0.6159	0.9996	0.7622	0.04	13
Clostridioides difficile	630	4290253	150	606354	572032	34322	6	3 (345678912)	GEM	34305	34285	99.94	20	0.06	0.9994	0.9989	0.9991	0.05	37
Clostridioides difficile	630	4290253	150	606354	572032	34322	6	3 (345678912)	HISAT2	33720	33720	100	0	0	1	0.9825	0.9912	0.88	602
Clostridioides difficile	630	4290253	150	606354	572032	34322	6	3 (345678912)	Kraken2 (RefSeq)	34378	34322	99.84	56	0.16	0.9984	1	0.9992	0	0
Clostridioides difficile	630	4290253	150	606354	572032	34322	6	3 (345678912)	Kraken2 (human)	44330	34262	77.29	10068	22.71	0.7729	0.9991	0.8716	0.09	30
Clostridioides difficile	630	4290253	150	606354	572032	34322	6	3 (345678912)	Novoalign	33168	33168	100	0	0	1	0.9664	0.9829	1.68	1154
Clostridioides difficile	630	4290253	150	606354	572032	34322	6	3 (345678912)	SMALT	270006	34322	12.71	235684	87.29	0.1271	1	0.2255	0	0
Clostridioides difficile	630	4290253	150	606354	572032	34322	6	3 (345678912)	SNAP	34290	34290	100	0	0	1	0.9991	0.9995	0.05	32
Clostridioides difficile	630	4290253	150	606354	572032	34322	6	3 (345678912)	minimap2	34559	34314	99.29	245	0.71	0.9929	0.9998	0.9963	0.01	8
Clostridioides difficile	630	4290253	150	612076	572032	40044	7	1 (123456789)	BWA-mem	40424	40044	99.06	380	0.94	0.9906	1	0.9953	0	0
Clostridioides difficile	630	4290253	150	612076	572032	40044	7	1 (123456789)	Bowtie2	40041	40041	100	0	0	1	0.9999	0.9999	0	3
Clostridioides difficile	630	4290253	150	612076	572032	40044	7	1 (123456789)	Centrifuge (RefSeq)	40134	40014	99.7	120	0.3	0.997	0.9996	0.9983	0.04	15
Clostridioides difficile	630	4290253	150	612076	572032	40044	7	1 (123456789)	Centrifuge (human)	61868	40014	64.68	21854	35.32	0.6468	0.9996	0.7854	0.04	15
Clostridioides difficile	630	4290253	150	612076	572032	40044	7	1 (123456789)	GEM	40037	40007	99.93	30	0.07	0.9993	0.9991	0.9992	0.05	37
Clostridioides difficile	630	4290253	150	612076	572032	40044	7	1 (123456789)	HISAT2	39320	39320	100	0	0	1	0.9819	0.9909	0.9	724
Clostridioides difficile	630	4290253	150	612076	572032	40044	7	1 (123456789)	Kraken2 (RefSeq)	40080	40044	99.91	36	0.09	0.9991	1	0.9995	0	0
Clostridioides difficile	630	4290253	150	612076	572032	40044	7	1 (123456789)	Kraken2 (human)	50270	39974	79.52	10296	20.48	0.7952	0.9991	0.8856	0.09	35
Clostridioides difficile	630	4290253	150	612076	572032	40044	7	1 (123456789)	Novoalign	38742	38742	100	0	0	1	0.9675	0.9835	1.63	1302
Clostridioides difficile	630	4290253	150	612076	572032	40044	7	1 (123456789)	SMALT	276398	40044	14.49	236354	85.51	0.1449	1	0.2531	0	0
Clostridioides difficile	630	4290253	150	612076	572032	40044	7	1 (123456789)	SNAP	40013	40013	100	0	0	1	0.9992	0.9996	0.04	31
Clostridioides difficile	630	4290253	150	612076	572032	40044	7	1 (123456789)	minimap2	40302	40039	99.35	263	0.65	0.9935	0.9999	0.9967	0.01	5
Clostridioides difficile	630	4290253	150	612076	572032	40044	7	2 (234567891)	BWA-mem	40419	40044	99.07	375	0.93	0.9907	1	0.9953	0	0
Clostridioides difficile	630	4290253	150	612076	572032	40044	7	2 (234567891)	Bowtie2	40044	40044	100	0	0	1	1	1	0	0
Clostridioides difficile	630	4290253	150	612076	572032	40044	7	2 (234567891)	Centrifuge (RefSeq)	40124	40004	99.7	120	0.3	0.997	0.9995	0.9982	0.05	20
Clostridioides difficile	630	4290253	150	612076	572032	40044	7	2 (234567891)	Centrifuge (human)	61520	40004	65.03	21516	34.97	0.6503	0.9995	0.7879	0.05	20
Clostridioides difficile	630	4290253	150	612076	572032	40044	7	2 (234567891)	GEM	40027	40007	99.95	20	0.05	0.9995	0.9991	0.9993	0.05	37
Clostridioides difficile	630	4290253	150	612076	572032	40044	7	2 (234567891)	HISAT2	39317	39317	100	0	0	1	0.9818	0.9908	0.91	727
Clostridioides difficile	630	4290253	150	612076	572032	40044	7	2 (234567891)	Kraken2 (RefSeq)	40092	40042	99.88	50	0.12	0.9988	1	0.9994	0	1
Clostridioides difficile	630	4290253	150	612076	572032	40044	7	2 (234567891)	Kraken2 (human)	50164	39998	79.73	10166	20.27	0.7973	0.9994	0.887	0.06	23
Clostridioides difficile	630	4290253	150	612076	572032	40044	7	2 (234567891)	Novoalign	38784	38784	100	0	0	1	0.9685	0.984	1.57	1260
Clostridioides difficile	630	4290253	150	612076	572032	40044	7	2 (234567891)	SMALT	276342	40044	14.49	236298	85.51	0.1449	1	0.2531	0	0
Clostridioides difficile	630	4290253	150	612076	572032	40044	7	2 (234567891)	SNAP	40008	40008	100	0	0	1	0.9991	0.9995	0.04	36
Clostridioides difficile	630	4290253	150	612076	572032	40044	7	2 (234567891)	minimap2	40282	40031	99.38	251	0.62	0.9938	0.9997	0.9967	0.02	13
Clostridioides difficile	630	4290253	150	612076	572032	40044	7	3 (345678912)	BWA-mem	40409	40044	99.1	365	0.9	0.991	1	0.9955	0	0
Clostridioides difficile	630	4290253	150	612076	572032	40044	7	3 (345678912)	Bowtie2	40042	40042	100	0	0	1	1	1	0	2
Clostridioides difficile	630	4290253	150	612076	572032	40044	7	3 (345678912)	Centrifuge (RefSeq)	40144	40012	99.67	132	0.33	0.9967	0.9996	0.9981	0.04	16
Clostridioides difficile	630	4290253	150	612076	572032	40044	7	3 (345678912)	Centrifuge (human)	61400	40012	65.17	21388	34.83	0.6517	0.9996	0.789	0.04	16
Clostridioides difficile	630	4290253	150	612076	572032	40044	7	3 (345678912)	GEM	40031	40011	99.95	20	0.05	0.9995	0.9992	0.9993	0.04	33
Clostridioides difficile	630	4290253	150	612076	572032	40044	7	3 (345678912)	HISAT2	39412	39412	100	0	0	1	0.9842	0.992	0.79	632
Clostridioides difficile	630	4290253	150	612076	572032	40044	7	3 (345678912)	Kraken2 (RefSeq)	40100	40044	99.86	56	0.14	0.9986	1	0.9993	0	0
Clostridioides difficile	630	4290253	150	612076	572032	40044	7	3 (345678912)	Kraken2 (human)	50046	39978	79.88	10068	20.12	0.7988	0.9992	0.8878	0.08	33
Clostridioides difficile	630	4290253	150	612076	572032	40044	7	3 (345678912)	Novoalign	38708	38708	100	0	0	1	0.9666	0.983	1.67	1336
Clostridioides difficile	630	4290253	150	612076	572032	40044	7	3 (345678912)	SMALT	275826	40044	14.52	235782	85.48	0.1452	1	0.2536	0	0
Clostridioides difficile	630	4290253	150	612076	572032	40044	7	3 (345678912)	SNAP	40007	40007	100	0	0	1	0.9991	0.9995	0.05	37
Clostridioides difficile	630	4290253	150	612076	572032	40044	7	3 (345678912)	minimap2	40281	40036	99.39	245	0.61	0.9939	0.9998	0.9968	0.01	8
Clostridioides difficile	630	4290253	150	617796	572032	45764	8	1 (123456789)	BWA-mem	46144	45764	99.18	380	0.82	0.9918	1	0.9959	0	1
Clostridioides difficile	630	4290253	150	617796	572032	45764	8	1 (123456789)	Bowtie2	45763	45763	100	0	0	1	1	1	0	2
Clostridioides difficile	630	4290253	150	617796	572032	45764	8	1 (123456789)	Centrifuge (RefSeq)	45846	45726	99.74	120	0.26	0.9974	0.9996	0.9985	0.04	20
Clostridioides difficile	630	4290253	150	617796	572032	45764	8	1 (123456789)	Centrifuge (human)	67582	45728	67.66	21854	32.34	0.6766	0.9996	0.807	0.04	19
Clostridioides difficile	630	4290253	150	617796	572032	45764	8	1 (123456789)	GEM	45746	45716	99.93	30	0.07	0.9993	0.9989	0.9991	0.05	49
Clostridioides difficile	630	4290253	150	617796	572032	45764	8	1 (123456789)	HISAT2	44964	44964	100	0	0	1	0.9825	0.9912	0.88	801
Clostridioides difficile	630	4290253	150	617796	572032	45764	8	1 (123456789)	Kraken2 (RefSeq)	45800	45764	99.92	36	0.08	0.9992	1	0.9996	0	1
Clostridioides difficile	630	4290253	150	617796	572032	45764	8	1 (123456789)	Kraken2 (human)	55982	45686	81.61	10296	18.39	0.8161	0.9991	0.8984	0.09	40
Clostridioides difficile	630	4290253	150	617796	572032	45764	8	1 (123456789)	Novoalign	44172	44172	100	0	0	1	0.9652	0.9823	1.74	1593
Clostridioides difficile	630	4290253	150	617796	572032	45764	8	1 (123456789)	SMALT	282110	45764	16.22	236346	83.78	0.1622	1	0.2791	0	1
Clostridioides difficile	630	4290253	150	617796	572032	45764	8	1 (123456789)	SNAP	45715	45715	100	0	0	1	0.9989	0.9994	0.05	50
Clostridioides difficile	630	4290253	150	617796	572032	45764	8	1 (123456789)	minimap2	46012	45749	99.43	263	0.57	0.9943	0.9997	0.997	0.02	16
Clostridioides difficile	630	4290253	150	617796	572032	45764	8	2 (234567891)	BWA-mem	46139	45764	99.19	375	0.81	0.9919	1	0.9959	0	0
Clostridioides difficile	630	4290253	150	617796	572032	45764	8	2 (234567891)	Bowtie2	45763	45763	100	0	0	1	1	1	0	1
Clostridioides difficile	630	4290253	150	617796	572032	45764	8	2 (234567891)	Centrifuge (RefSeq)	45844	45724	99.74	120	0.26	0.9974	0.9996	0.9985	0.04	20
Clostridioides difficile	630	4290253	150	617796	572032	45764	8	2 (234567891)	Centrifuge (human)	67240	45724	68	21516	32	0.68	0.9996	0.8094	0.04	20
Clostridioides difficile	630	4290253	150	617796	572032	45764	8	2 (234567891)	GEM	45745	45725	99.96	20	0.04	0.9996	0.9991	0.9993	0.04	39
Clostridioides difficile	630	4290253	150	617796	572032	45764	8	2 (234567891)	HISAT2	44980	44980	100	0	0	1	0.9829	0.9914	0.86	784
Clostridioides difficile	630	4290253	150	617796	572032	45764	8	2 (234567891)	Kraken2 (RefSeq)	45812	45762	99.89	50	0.11	0.9989	1	0.9994	0	1
Clostridioides difficile	630	4290253	150	617796	572032	45764	8	2 (234567891)	Kraken2 (human)	55866	45700	81.8	10166	18.2	0.818	0.9993	0.8996	0.07	32
Clostridioides difficile	630	4290253	150	617796	572032	45764	8	2 (234567891)	Novoalign	44270	44270	100	0	0	1	0.9674	0.9834	1.63	1494
Clostridioides difficile	630	4290253	150	617796	572032	45764	8	2 (234567891)	SMALT	282023	45764	16.23	236259	83.77	0.1623	1	0.2793	0	0
Clostridioides difficile	630	4290253	150	617796	572032	45764	8	2 (234567891)	SNAP	45723	45723	100	0	0	1	0.9991	0.9995	0.04	41
Clostridioides difficile	630	4290253	150	617796	572032	45764	8	2 (234567891)	minimap2	46009	45758	99.45	251	0.55	0.9945	0.9999	0.9972	0.01	6
Clostridioides difficile	630	4290253	150	617796	572032	45764	8	3 (345678912)	BWA-mem	46125	45764	99.22	361	0.78	0.9922	1	0.9961	0	0
Clostridioides difficile	630	4290253	150	617796	572032	45764	8	3 (345678912)	Bowtie2	45764	45764	100	0	0	1	1	1	0	0
Clostridioides difficile	630	4290253	150	617796	572032	45764	8	3 (345678912)	Centrifuge (RefSeq)	45854	45722	99.71	132	0.29	0.9971	0.9995	0.9983	0.05	21
Clostridioides difficile	630	4290253	150	617796	572032	45764	8	3 (345678912)	Centrifuge (human)	67110	45722	68.13	21388	31.87	0.6813	0.9995	0.8103	0.05	21
Clostridioides difficile	630	4290253	150	617796	572032	45764	8	3 (345678912)	GEM	45734	45714	99.96	20	0.04	0.9996	0.9989	0.9992	0.05	50
Clostridioides difficile	630	4290253	150	617796	572032	45764	8	3 (345678912)	HISAT2	44965	44965	100	0	0	1	0.9825	0.9912	0.87	799
Clostridioides difficile	630	4290253	150	617796	572032	45764	8	3 (345678912)	Kraken2 (RefSeq)	45818	45762	99.88	56	0.12	0.9988	1	0.9994	0	1
Clostridioides difficile	630	4290253	150	617796	572032	45764	8	3 (345678912)	Kraken2 (human)	55774	45706	81.95	10068	18.05	0.8195	0.9994	0.9006	0.06	29
Clostridioides difficile	630	4290253	150	617796	572032	45764	8	3 (345678912)	Novoalign	44188	44188	100	0	0	1	0.9656	0.9825	1.72	1576
Clostridioides difficile	630	4290253	150	617796	572032	45764	8	3 (345678912)	SMALT	281597	45764	16.25	235833	83.75	0.1625	1	0.2796	0	0
Clostridioides difficile	630	4290253	150	617796	572032	45764	8	3 (345678912)	SNAP	45724	45724	100	0	0	1	0.9991	0.9995	0.04	40
Clostridioides difficile	630	4290253	150	617796	572032	45764	8	3 (345678912)	minimap2	46002	45757	99.47	245	0.53	0.9947	0.9998	0.9972	0.01	7
Clostridioides difficile	630	4290253	150	623516	572032	51484	9	1 (123456789)	BWA-mem	51864	51484	99.27	380	0.73	0.9927	1	0.9963	0	0
Clostridioides difficile	630	4290253	150	623516	572032	51484	9	1 (123456789)	Bowtie2	51483	51483	100	0	0	1	1	1	0	1
Clostridioides difficile	630	4290253	150	623516	572032	51484	9	1 (123456789)	Centrifuge (RefSeq)	51574	51454	99.77	120	0.23	0.9977	0.9997	0.9987	0.03	15
Clostridioides difficile	630	4290253	150	623516	572032	51484	9	1 (123456789)	Centrifuge (human)	73308	51454	70.19	21854	29.81	0.7019	0.9997	0.8247	0.03	15
Clostridioides difficile	630	4290253	150	623516	572032	51484	9	1 (123456789)	GEM	51478	51448	99.94	30	0.06	0.9994	0.9993	0.9993	0.03	36
Clostridioides difficile	630	4290253	150	623516	572032	51484	9	1 (123456789)	HISAT2	50621	50621	100	0	0	1	0.9832	0.9915	0.84	863
Clostridioides difficile	630	4290253	150	623516	572032	51484	9	1 (123456789)	Kraken2 (RefSeq)	51516	51480	99.93	36	0.07	0.9993	1	0.9996	0	2
Clostridioides difficile	630	4290253	150	623516	572032	51484	9	1 (123456789)	Kraken2 (human)	61680	51384	83.31	10296	16.69	0.8331	0.999	0.9085	0.1	50
Clostridioides difficile	630	4290253	150	623516	572032	51484	9	1 (123456789)	Novoalign	49872	49872	100	0	0	1	0.9687	0.9841	1.57	1612
Clostridioides difficile	630	4290253	150	623516	572032	51484	9	1 (123456789)	SMALT	287764	51484	17.89	236280	82.11	0.1789	1	0.3035	0	0
Clostridioides difficile	630	4290253	150	623516	572032	51484	9	1 (123456789)	SNAP	51432	51432	100	0	0	1	0.999	0.9995	0.05	52
Clostridioides difficile	630	4290253	150	623516	572032	51484	9	1 (123456789)	minimap2	51740	51477	99.49	263	0.51	0.9949	0.9999	0.9974	0.01	7
Clostridioides difficile	630	4290253	150	623516	572032	51484	9	2 (234567891)	BWA-mem	51859	51484	99.28	375	0.72	0.9928	1	0.9964	0	0
Clostridioides difficile	630	4290253	150	623516	572032	51484	9	2 (234567891)	Bowtie2	51483	51483	100	0	0	1	1	1	0	1
Clostridioides difficile	630	4290253	150	623516	572032	51484	9	2 (234567891)	Centrifuge (RefSeq)	51572	51452	99.77	120	0.23	0.9977	0.9997	0.9987	0.03	16
Clostridioides difficile	630	4290253	150	623516	572032	51484	9	2 (234567891)	Centrifuge (human)	72968	51452	70.51	21516	29.49	0.7051	0.9997	0.8269	0.03	16
Clostridioides difficile	630	4290253	150	623516	572032	51484	9	2 (234567891)	GEM	51460	51440	99.96	20	0.04	0.9996	0.9991	0.9993	0.04	44
Clostridioides difficile	630	4290253	150	623516	572032	51484	9	2 (234567891)	HISAT2	50666	50666	100	0	0	1	0.9841	0.992	0.79	818
Clostridioides difficile	630	4290253	150	623516	572032	51484	9	2 (234567891)	Kraken2 (RefSeq)	51532	51482	99.9	50	0.1	0.999	1	0.9995	0	1
Clostridioides difficile	630	4290253	150	623516	572032	51484	9	2 (234567891)	Kraken2 (human)	61596	51430	83.5	10166	16.5	0.835	0.9995	0.9099	0.05	27
Clostridioides difficile	630	4290253	150	623516	572032	51484	9	2 (234567891)	Novoalign	49806	49806	100	0	0	1	0.9674	0.9834	1.63	1678
Clostridioides difficile	630	4290253	150	623516	572032	51484	9	2 (234567891)	SMALT	287912	51484	17.88	236428	82.12	0.1788	1	0.3034	0	0
Clostridioides difficile	630	4290253	150	623516	572032	51484	9	2 (234567891)	SNAP	51445	51445	100	0	0	1	0.9992	0.9996	0.04	39
Clostridioides difficile	630	4290253	150	623516	572032	51484	9	2 (234567891)	minimap2	51725	51474	99.51	251	0.49	0.9951	0.9998	0.9974	0.01	10
Clostridioides difficile	630	4290253	150	623516	572032	51484	9	3 (345678912)	BWA-mem	51849	51484	99.3	365	0.7	0.993	1	0.9965	0	0
Clostridioides difficile	630	4290253	150	623516	572032	51484	9	3 (345678912)	Bowtie2	51484	51484	100	0	0	1	1	1	0	0
Clostridioides difficile	630	4290253	150	623516	572032	51484	9	3 (345678912)	Centrifuge (RefSeq)	51566	51434	99.74	132	0.26	0.9974	0.9995	0.9984	0.05	25
Clostridioides difficile	630	4290253	150	623516	572032	51484	9	3 (345678912)	Centrifuge (human)	72822	51434	70.63	21388	29.37	0.7063	0.9995	0.8277	0.05	25
Clostridioides difficile	630	4290253	150	623516	572032	51484	9	3 (345678912)	GEM	51434	51414	99.96	20	0.04	0.9996	0.9986	0.9991	0.07	70
Clostridioides difficile	630	4290253	150	623516	572032	51484	9	3 (345678912)	HISAT2	50584	50584	100	0	0	1	0.9825	0.9912	0.87	900
Clostridioides difficile	630	4290253	150	623516	572032	51484	9	3 (345678912)	Kraken2 (RefSeq)	51540	51484	99.89	56	0.11	0.9989	1	0.9994	0	0
Clostridioides difficile	630	4290253	150	623516	572032	51484	9	3 (345678912)	Kraken2 (human)	61434	51366	83.61	10068	16.39	0.8361	0.9989	0.9103	0.11	59
Clostridioides difficile	630	4290253	150	623516	572032	51484	9	3 (345678912)	Novoalign	49766	49766	100	0	0	1	0.9666	0.983	1.67	1718
Clostridioides difficile	630	4290253	150	623516	572032	51484	9	3 (345678912)	SMALT	287274	51484	17.92	235790	82.08	0.1792	1	0.3039	0	0
Clostridioides difficile	630	4290253	150	623516	572032	51484	9	3 (345678912)	SNAP	51434	51434	100	0	0	1	0.999	0.9995	0.05	50
Clostridioides difficile	630	4290253	150	623516	572032	51484	9	3 (345678912)	minimap2	51720	51475	99.53	245	0.47	0.9953	0.9998	0.9975	0.01	9
Clostridioides difficile	630	4290253	150	629236	572032	57204	10	1 (123456789)	BWA-mem	57584	57204	99.34	380	0.66	0.9934	1	0.9967	0	0
Clostridioides difficile	630	4290253	150	629236	572032	57204	10	1 (123456789)	Bowtie2	57204	57204	100	0	0	1	1	1	0	0
Clostridioides difficile	630	4290253	150	629236	572032	57204	10	1 (123456789)	Centrifuge (RefSeq)	57270	57150	99.79	120	0.21	0.9979	0.9995	0.9987	0.05	27
Clostridioides difficile	630	4290253	150	629236	572032	57204	10	1 (123456789)	Centrifuge (human)	79004	57150	72.34	21854	27.66	0.7234	0.9995	0.8393	0.05	27
Clostridioides difficile	630	4290253	150	629236	572032	57204	10	1 (123456789)	GEM	57189	57159	99.95	30	0.05	0.9995	0.9992	0.9993	0.04	45
Clostridioides difficile	630	4290253	150	629236	572032	57204	10	1 (123456789)	HISAT2	56200	56200	100	0	0	1	0.9824	0.9911	0.88	1004
Clostridioides difficile	630	4290253	150	629236	572032	57204	10	1 (123456789)	Kraken2 (RefSeq)	57232	57196	99.94	36	0.06	0.9994	0.9999	0.9996	0.01	4
Clostridioides difficile	630	4290253	150	629236	572032	57204	10	1 (123456789)	Kraken2 (human)	67412	57116	84.73	10296	15.27	0.8473	0.9992	0.917	0.08	44
Clostridioides difficile	630	4290253	150	629236	572032	57204	10	1 (123456789)	Novoalign	55342	55342	100	0	0	1	0.9674	0.9834	1.63	1862
Clostridioides difficile	630	4290253	150	629236	572032	57204	10	1 (123456789)	SMALT	293586	57204	19.48	236382	80.52	0.1948	1	0.3261	0	0
Clostridioides difficile	630	4290253	150	629236	572032	57204	10	1 (123456789)	SNAP	57146	57146	100	0	0	1	0.999	0.9995	0.05	58
Clostridioides difficile	630	4290253	150	629236	572032	57204	10	1 (123456789)	minimap2	57460	57197	99.54	263	0.46	0.9954	0.9999	0.9976	0.01	7
Clostridioides difficile	630	4290253	150	629236	572032	57204	10	2 (234567891)	BWA-mem	57577	57204	99.35	373	0.65	0.9935	1	0.9967	0	0
Clostridioides difficile	630	4290253	150	629236	572032	57204	10	2 (234567891)	Bowtie2	57200	57200	100	0	0	1	0.9999	0.9999	0	4
Clostridioides difficile	630	4290253	150	629236	572032	57204	10	2 (234567891)	Centrifuge (RefSeq)	57282	57162	99.79	120	0.21	0.9979	0.9996	0.9987	0.04	21
Clostridioides difficile	630	4290253	150	629236	572032	57204	10	2 (234567891)	Centrifuge (human)	78678	57162	72.65	21516	27.35	0.7265	0.9996	0.8414	0.04	21
Clostridioides difficile	630	4290253	150	629236	572032	57204	10	2 (234567891)	GEM	57169	57149	99.97	20	0.03	0.9997	0.999	0.9993	0.05	55
Clostridioides difficile	630	4290253	150	629236	572032	57204	10	2 (234567891)	HISAT2	56269	56269	100	0	0	1	0.9837	0.9918	0.82	935
Clostridioides difficile	630	4290253	150	629236	572032	57204	10	2 (234567891)	Kraken2 (RefSeq)	57254	57204	99.91	50	0.09	0.9991	1	0.9995	0	0
Clostridioides difficile	630	4290253	150	629236	572032	57204	10	2 (234567891)	Kraken2 (human)	67268	57102	84.89	10166	15.11	0.8489	0.9991	0.9179	0.09	51
Clostridioides difficile	630	4290253	150	629236	572032	57204	10	2 (234567891)	Novoalign	55334	55334	100	0	0	1	0.9673	0.9834	1.63	1870
Clostridioides difficile	630	4290253	150	629236	572032	57204	10	2 (234567891)	SMALT	293532	57204	19.49	236328	80.51	0.1949	1	0.3262	0	0
Clostridioides difficile	630	4290253	150	629236	572032	57204	10	2 (234567891)	SNAP	57145	57145	100	0	0	1	0.999	0.9995	0.05	59
Clostridioides difficile	630	4290253	150	629236	572032	57204	10	2 (234567891)	minimap2	57446	57195	99.56	251	0.44	0.9956	0.9998	0.9977	0.01	9
Clostridioides difficile	630	4290253	150	629236	572032	57204	10	3 (345678912)	BWA-mem	57571	57204	99.36	367	0.64	0.9936	1	0.9968	0	0
Clostridioides difficile	630	4290253	150	629236	572032	57204	10	3 (345678912)	Bowtie2	57202	57202	100	0	0	1	1	1	0	2
Clostridioides difficile	630	4290253	150	629236	572032	57204	10	3 (345678912)	Centrifuge (RefSeq)	57306	57174	99.77	132	0.23	0.9977	0.9997	0.9987	0.03	15
Clostridioides difficile	630	4290253	150	629236	572032	57204	10	3 (345678912)	Centrifuge (human)	78562	57174	72.78	21388	27.22	0.7278	0.9997	0.8424	0.03	15
Clostridioides difficile	630	4290253	150	629236	572032	57204	10	3 (345678912)	GEM	57182	57162	99.97	20	0.03	0.9997	0.9993	0.9995	0.04	42
Clostridioides difficile	630	4290253	150	629236	572032	57204	10	3 (345678912)	HISAT2	56230	56230	100	0	0	1	0.983	0.9914	0.85	974
Clostridioides difficile	630	4290253	150	629236	572032	57204	10	3 (345678912)	Kraken2 (RefSeq)	57260	57204	99.9	56	0.1	0.999	1	0.9995	0	0
Clostridioides difficile	630	4290253	150	629236	572032	57204	10	3 (345678912)	Kraken2 (human)	67178	57110	85.01	10068	14.99	0.8501	0.9992	0.9186	0.08	47
Clostridioides difficile	630	4290253	150	629236	572032	57204	10	3 (345678912)	Novoalign	55290	55290	100	0	0	1	0.9665	0.983	1.67	1914
Clostridioides difficile	630	4290253	150	629236	572032	57204	10	3 (345678912)	SMALT	293039	57204	19.52	235835	80.48	0.1952	1	0.3266	0	0
Clostridioides difficile	630	4290253	150	629236	572032	57204	10	3 (345678912)	SNAP	57152	57152	100	0	0	1	0.9991	0.9995	0.05	52
Clostridioides difficile	630	4290253	150	629236	572032	57204	10	3 (345678912)	minimap2	57440	57195	99.57	245	0.43	0.9957	0.9998	0.9977	0.01	9
Clostridioides difficile	630	4290253	300	286016	286016	0	0	1 (123456789)	BWA-mem	203	0	0	203	100	0	0	0	0	0
Clostridioides difficile	630	4290253	300	286016	286016	0	0	1 (123456789)	Bowtie2	0	0	NA	0	NA	NA	NA	NA	0	0
Clostridioides difficile	630	4290253	300	286016	286016	0	0	1 (123456789)	Centrifuge (RefSeq)	0	0	NA	0	NA	NA	NA	NA	0	0
Clostridioides difficile	630	4290253	300	286016	286016	0	0	1 (123456789)	Centrifuge (human)	22100	0	0	22100	100	0	0	0	0	0
Clostridioides difficile	630	4290253	300	286016	286016	0	0	1 (123456789)	GEM	35	0	0	35	100	0	0	0	0	0
Clostridioides difficile	630	4290253	300	286016	286016	0	0	1 (123456789)	HISAT2	0	0	NA	0	NA	NA	NA	NA	0	0
Clostridioides difficile	630	4290253	300	286016	286016	0	0	1 (123456789)	Kraken2 (RefSeq)	0	0	NA	0	NA	NA	NA	NA	0	0
Clostridioides difficile	630	4290253	300	286016	286016	0	0	1 (123456789)	Kraken2 (human)	11204	0	0	11204	100	0	0	0	0	0
Clostridioides difficile	630	4290253	300	286016	286016	0	0	1 (123456789)	Novoalign	0	0	NA	0	NA	NA	NA	NA	0	0
Clostridioides difficile	630	4290253	300	286016	286016	0	0	1 (123456789)	SMALT	118679	0	0	118679	100	0	0	0	0	0
Clostridioides difficile	630	4290253	300	286016	286016	0	0	1 (123456789)	SNAP	0	0	NA	0	NA	NA	NA	NA	0	0
Clostridioides difficile	630	4290253	300	286016	286016	0	0	1 (123456789)	minimap2	259	0	0	259	100	0	0	0	0	0
Clostridioides difficile	630	4290253	300	286016	286016	0	0	2 (234567891)	BWA-mem	163	0	0	163	100	0	0	0	0	0
Clostridioides difficile	630	4290253	300	286016	286016	0	0	2 (234567891)	Bowtie2	0	0	NA	0	NA	NA	NA	NA	0	0
Clostridioides difficile	630	4290253	300	286016	286016	0	0	2 (234567891)	Centrifuge (RefSeq)	0	0	NA	0	NA	NA	NA	NA	0	0
Clostridioides difficile	630	4290253	300	286016	286016	0	0	2 (234567891)	Centrifuge (human)	21724	0	0	21724	100	0	0	0	0	0
Clostridioides difficile	630	4290253	300	286016	286016	0	0	2 (234567891)	GEM	20	0	0	20	100	0	0	0	0	0
Clostridioides difficile	630	4290253	300	286016	286016	0	0	2 (234567891)	HISAT2	0	0	NA	0	NA	NA	NA	NA	0	0
Clostridioides difficile	630	4290253	300	286016	286016	0	0	2 (234567891)	Kraken2 (RefSeq)	0	0	NA	0	NA	NA	NA	NA	0	0
Clostridioides difficile	630	4290253	300	286016	286016	0	0	2 (234567891)	Kraken2 (human)	11364	0	0	11364	100	0	0	0	0	0
Clostridioides difficile	630	4290253	300	286016	286016	0	0	2 (234567891)	Novoalign	0	0	NA	0	NA	NA	NA	NA	0	0
Clostridioides difficile	630	4290253	300	286016	286016	0	0	2 (234567891)	SMALT	118778	0	0	118778	100	0	0	0	0	0
Clostridioides difficile	630	4290253	300	286016	286016	0	0	2 (234567891)	SNAP	0	0	NA	0	NA	NA	NA	NA	0	0
Clostridioides difficile	630	4290253	300	286016	286016	0	0	2 (234567891)	minimap2	255	0	0	255	100	0	0	0	0	0
Clostridioides difficile	630	4290253	300	286016	286016	0	0	3 (345678912)	BWA-mem	185	0	0	185	100	0	0	0	0	0
Clostridioides difficile	630	4290253	300	286016	286016	0	0	3 (345678912)	Bowtie2	0	0	NA	0	NA	NA	NA	NA	0	0
Clostridioides difficile	630	4290253	300	286016	286016	0	0	3 (345678912)	Centrifuge (RefSeq)	0	0	NA	0	NA	NA	NA	NA	0	0
Clostridioides difficile	630	4290253	300	286016	286016	0	0	3 (345678912)	Centrifuge (human)	21814	0	0	21814	100	0	0	0	0	0
Clostridioides difficile	630	4290253	300	286016	286016	0	0	3 (345678912)	GEM	28	0	0	28	100	0	0	0	0	0
Clostridioides difficile	630	4290253	300	286016	286016	0	0	3 (345678912)	HISAT2	0	0	NA	0	NA	NA	NA	NA	0	0
Clostridioides difficile	630	4290253	300	286016	286016	0	0	3 (345678912)	Kraken2 (RefSeq)	4	0	0	4	100	0	0	0	0	0
Clostridioides difficile	630	4290253	300	286016	286016	0	0	3 (345678912)	Kraken2 (human)	11266	0	0	11266	100	0	0	0	0	0
Clostridioides difficile	630	4290253	300	286016	286016	0	0	3 (345678912)	Novoalign	0	0	NA	0	NA	NA	NA	NA	0	0
Clostridioides difficile	630	4290253	300	286016	286016	0	0	3 (345678912)	SMALT	119169	0	0	119169	100	0	0	0	0	0
Clostridioides difficile	630	4290253	300	286016	286016	0	0	3 (345678912)	SNAP	0	0	NA	0	NA	NA	NA	NA	0	0
Clostridioides difficile	630	4290253	300	286016	286016	0	0	3 (345678912)	minimap2	274	0	0	274	100	0	0	0	0	0
Clostridioides difficile	630	4290253	300	288878	286016	2862	1	1 (123456789)	BWA-mem	3225	2862	88.74	363	11.26	0.8874	1	0.9403	0	0
Clostridioides difficile	630	4290253	300	288878	286016	2862	1	1 (123456789)	Bowtie2	2861	2861	100	0	0	1	0.9997	0.9998	0.02	1
Clostridioides difficile	630	4290253	300	288878	286016	2862	1	1 (123456789)	Centrifuge (RefSeq)	2862	2862	100	0	0	1	1	1	0	0
Clostridioides difficile	630	4290253	300	288878	286016	2862	1	1 (123456789)	Centrifuge (human)	24962	2862	11.47	22100	88.53	0.1147	1	0.2058	0	0
Clostridioides difficile	630	4290253	300	288878	286016	2862	1	1 (123456789)	GEM	2897	2862	98.79	35	1.21	0.9879	1	0.9939	0	0
Clostridioides difficile	630	4290253	300	288878	286016	2862	1	1 (123456789)	HISAT2	2720	2720	100	0	0	1	0.9504	0.9746	2.48	142
Clostridioides difficile	630	4290253	300	288878	286016	2862	1	1 (123456789)	Kraken2 (RefSeq)	2862	2862	100	0	0	1	1	1	0	0
Clostridioides difficile	630	4290253	300	288878	286016	2862	1	1 (123456789)	Kraken2 (human)	14066	2862	20.35	11204	79.65	0.2035	1	0.3382	0	0
Clostridioides difficile	630	4290253	300	288878	286016	2862	1	1 (123456789)	Novoalign	2816	2816	100	0	0	1	0.9839	0.9919	0.8	46
Clostridioides difficile	630	4290253	300	288878	286016	2862	1	1 (123456789)	SMALT	121541	2862	2.35	118679	97.65	0.0235	1	0.0459	0	0
Clostridioides difficile	630	4290253	300	288878	286016	2862	1	1 (123456789)	SNAP	2861	2861	100	0	0	1	0.9997	0.9998	0.02	1
Clostridioides difficile	630	4290253	300	288878	286016	2862	1	1 (123456789)	minimap2	3121	2862	91.7	259	8.3	0.917	1	0.9567	0	0
Clostridioides difficile	630	4290253	300	288878	286016	2862	1	2 (234567891)	BWA-mem	3189	2862	89.75	327	10.25	0.8975	1	0.946	0	0
Clostridioides difficile	630	4290253	300	288878	286016	2862	1	2 (234567891)	Bowtie2	2861	2861	100	0	0	1	0.9997	0.9998	0.02	1
Clostridioides difficile	630	4290253	300	288878	286016	2862	1	2 (234567891)	Centrifuge (RefSeq)	2862	2862	100	0	0	1	1	1	0	0
Clostridioides difficile	630	4290253	300	288878	286016	2862	1	2 (234567891)	Centrifuge (human)	24586	2862	11.64	21724	88.36	0.1164	1	0.2085	0	0
Clostridioides difficile	630	4290253	300	288878	286016	2862	1	2 (234567891)	GEM	2880	2860	99.31	20	0.69	0.9931	0.9993	0.9962	0.03	2
Clostridioides difficile	630	4290253	300	288878	286016	2862	1	2 (234567891)	HISAT2	2702	2702	100	0	0	1	0.9441	0.9712	2.8	160
Clostridioides difficile	630	4290253	300	288878	286016	2862	1	2 (234567891)	Kraken2 (RefSeq)	2862	2862	100	0	0	1	1	1	0	0
Clostridioides difficile	630	4290253	300	288878	286016	2862	1	2 (234567891)	Kraken2 (human)	14226	2862	20.12	11364	79.88	0.2012	1	0.335	0	0
Clostridioides difficile	630	4290253	300	288878	286016	2862	1	2 (234567891)	Novoalign	2778	2778	100	0	0	1	0.9706	0.9851	1.47	84
Clostridioides difficile	630	4290253	300	288878	286016	2862	1	2 (234567891)	SMALT	121656	2862	2.35	118794	97.65	0.0235	1	0.0459	0	0
Clostridioides difficile	630	4290253	300	288878	286016	2862	1	2 (234567891)	SNAP	2857	2857	100	0	0	1	0.9983	0.9991	0.09	5
Clostridioides difficile	630	4290253	300	288878	286016	2862	1	2 (234567891)	minimap2	3117	2862	91.82	255	8.18	0.9182	1	0.9574	0	0
Clostridioides difficile	630	4290253	300	288878	286016	2862	1	3 (345678912)	BWA-mem	3209	2862	89.19	347	10.81	0.8919	1	0.9429	0	0
Clostridioides difficile	630	4290253	300	288878	286016	2862	1	3 (345678912)	Bowtie2	2859	2859	100	0	0	1	0.999	0.9995	0.05	3
Clostridioides difficile	630	4290253	300	288878	286016	2862	1	3 (345678912)	Centrifuge (RefSeq)	2860	2860	100	0	0	1	0.9997	0.9998	0.03	1
Clostridioides difficile	630	4290253	300	288878	286016	2862	1	3 (345678912)	Centrifuge (human)	24674	2860	11.59	21814	88.41	0.1159	0.9997	0.2077	0.03	1
Clostridioides difficile	630	4290253	300	288878	286016	2862	1	3 (345678912)	GEM	2887	2859	99.03	28	0.97	0.9903	0.999	0.9946	0.05	3
Clostridioides difficile	630	4290253	300	288878	286016	2862	1	3 (345678912)	HISAT2	2701	2701	100	0	0	1	0.9437	0.971	2.81	161
Clostridioides difficile	630	4290253	300	288878	286016	2862	1	3 (345678912)	Kraken2 (RefSeq)	2866	2862	99.86	4	0.14	0.9986	1	0.9993	0	0
Clostridioides difficile	630	4290253	300	288878	286016	2862	1	3 (345678912)	Kraken2 (human)	14128	2862	20.26	11266	79.74	0.2026	1	0.3369	0	0
Clostridioides difficile	630	4290253	300	288878	286016	2862	1	3 (345678912)	Novoalign	2790	2790	100	0	0	1	0.9748	0.9872	1.26	72
Clostridioides difficile	630	4290253	300	288878	286016	2862	1	3 (345678912)	SMALT	122068	2862	2.34	119206	97.66	0.0234	1	0.0457	0	0
Clostridioides difficile	630	4290253	300	288878	286016	2862	1	3 (345678912)	SNAP	2861	2861	100	0	0	1	0.9997	0.9998	0.02	1
Clostridioides difficile	630	4290253	300	288878	286016	2862	1	3 (345678912)	minimap2	3136	2862	91.26	274	8.74	0.9126	1	0.9543	0	0
Clostridioides difficile	630	4290253	300	291738	286016	5722	2	1 (123456789)	BWA-mem	6085	5722	94.03	363	5.97	0.9403	1	0.9692	0	0
Clostridioides difficile	630	4290253	300	291738	286016	5722	2	1 (123456789)	Bowtie2	5716	5716	100	0	0	1	0.999	0.9995	0.05	6
Clostridioides difficile	630	4290253	300	291738	286016	5722	2	1 (123456789)	Centrifuge (RefSeq)	5722	5722	100	0	0	1	1	1	0	0
Clostridioides difficile	630	4290253	300	291738	286016	5722	2	1 (123456789)	Centrifuge (human)	27822	5722	20.57	22100	79.43	0.2057	1	0.3412	0	0
Clostridioides difficile	630	4290253	300	291738	286016	5722	2	1 (123456789)	GEM	5755	5720	99.39	35	0.61	0.9939	0.9997	0.9968	0.02	2
Clostridioides difficile	630	4290253	300	291738	286016	5722	2	1 (123456789)	HISAT2	5426	5426	100	0	0	1	0.9483	0.9735	2.59	296
Clostridioides difficile	630	4290253	300	291738	286016	5722	2	1 (123456789)	Kraken2 (RefSeq)	5722	5722	100	0	0	1	1	1	0	0
Clostridioides difficile	630	4290253	300	291738	286016	5722	2	1 (123456789)	Kraken2 (human)	16924	5720	33.8	11204	66.2	0.338	0.9998	0.5052	0.02	1
Clostridioides difficile	630	4290253	300	291738	286016	5722	2	1 (123456789)	Novoalign	5566	5566	100	0	0	1	0.9727	0.9862	1.36	156
Clostridioides difficile	630	4290253	300	291738	286016	5722	2	1 (123456789)	SMALT	124414	5722	4.6	118692	95.4	0.046	1	0.088	0	0
Clostridioides difficile	630	4290253	300	291738	286016	5722	2	1 (123456789)	SNAP	5715	5715	100	0	0	1	0.9988	0.9994	0.06	7
Clostridioides difficile	630	4290253	300	291738	286016	5722	2	1 (123456789)	minimap2	5981	5722	95.67	259	4.33	0.9567	1	0.9779	0	0
Clostridioides difficile	630	4290253	300	291738	286016	5722	2	2 (234567891)	BWA-mem	6049	5722	94.59	327	5.41	0.9459	1	0.9722	0	0
Clostridioides difficile	630	4290253	300	291738	286016	5722	2	2 (234567891)	Bowtie2	5718	5718	100	0	0	1	0.9993	0.9996	0.03	4
Clostridioides difficile	630	4290253	300	291738	286016	5722	2	2 (234567891)	Centrifuge (RefSeq)	5722	5722	100	0	0	1	1	1	0	0
Clostridioides difficile	630	4290253	300	291738	286016	5722	2	2 (234567891)	Centrifuge (human)	27446	5722	20.85	21724	79.15	0.2085	1	0.3451	0	0
Clostridioides difficile	630	4290253	300	291738	286016	5722	2	2 (234567891)	GEM	5741	5721	99.65	20	0.35	0.9965	0.9998	0.9981	0.01	1
Clostridioides difficile	630	4290253	300	291738	286016	5722	2	2 (234567891)	HISAT2	5432	5432	100	0	0	1	0.9493	0.974	2.53	290
Clostridioides difficile	630	4290253	300	291738	286016	5722	2	2 (234567891)	Kraken2 (RefSeq)	5722	5722	100	0	0	1	1	1	0	0
Clostridioides difficile	630	4290253	300	291738	286016	5722	2	2 (234567891)	Kraken2 (human)	17082	5718	33.47	11364	66.53	0.3347	0.9997	0.5015	0.03	2
Clostridioides difficile	630	4290253	300	291738	286016	5722	2	2 (234567891)	Novoalign	5568	5568	100	0	0	1	0.9731	0.9864	1.35	154
Clostridioides difficile	630	4290253	300	291738	286016	5722	2	2 (234567891)	SMALT	124591	5722	4.59	118869	95.41	0.0459	1	0.0878	0	0
Clostridioides difficile	630	4290253	300	291738	286016	5722	2	2 (234567891)	SNAP	5714	5714	100	0	0	1	0.9986	0.9993	0.07	8
Clostridioides difficile	630	4290253	300	291738	286016	5722	2	2 (234567891)	minimap2	5977	5722	95.73	255	4.27	0.9573	1	0.9782	0	0
Clostridioides difficile	630	4290253	300	291738	286016	5722	2	3 (345678912)	BWA-mem	6071	5722	94.25	349	5.75	0.9425	1	0.9704	0	0
Clostridioides difficile	630	4290253	300	291738	286016	5722	2	3 (345678912)	Bowtie2	5720	5720	100	0	0	1	0.9997	0.9998	0.02	2
Clostridioides difficile	630	4290253	300	291738	286016	5722	2	3 (345678912)	Centrifuge (RefSeq)	5720	5720	100	0	0	1	0.9998	0.9999	0.02	1
Clostridioides difficile	630	4290253	300	291738	286016	5722	2	3 (345678912)	Centrifuge (human)	27534	5720	20.77	21814	79.23	0.2077	0.9998	0.3439	0.02	1
Clostridioides difficile	630	4290253	300	291738	286016	5722	2	3 (345678912)	GEM	5750	5722	99.51	28	0.49	0.9951	1	0.9975	0	0
Clostridioides difficile	630	4290253	300	291738	286016	5722	2	3 (345678912)	HISAT2	5403	5403	100	0	0	1	0.9443	0.9714	2.79	319
Clostridioides difficile	630	4290253	300	291738	286016	5722	2	3 (345678912)	Kraken2 (RefSeq)	5726	5722	99.93	4	0.07	0.9993	1	0.9996	0	0
Clostridioides difficile	630	4290253	300	291738	286016	5722	2	3 (345678912)	Kraken2 (human)	16982	5716	33.66	11266	66.34	0.3366	0.9995	0.5036	0.05	3
Clostridioides difficile	630	4290253	300	291738	286016	5722	2	3 (345678912)	Novoalign	5616	5616	100	0	0	1	0.9815	0.9907	0.93	106
Clostridioides difficile	630	4290253	300	291738	286016	5722	2	3 (345678912)	SMALT	124844	5722	4.58	119122	95.42	0.0458	1	0.0876	0	0
Clostridioides difficile	630	4290253	300	291738	286016	5722	2	3 (345678912)	SNAP	5712	5712	100	0	0	1	0.9983	0.9991	0.09	10
Clostridioides difficile	630	4290253	300	291738	286016	5722	2	3 (345678912)	minimap2	5996	5722	95.43	274	4.57	0.9543	1	0.9766	0	0
Clostridioides difficile	630	4290253	300	294598	286016	8582	3	1 (123456789)	BWA-mem	8943	8582	95.96	361	4.04	0.9596	1	0.9794	0	0
Clostridioides difficile	630	4290253	300	294598	286016	8582	3	1 (123456789)	Bowtie2	8579	8579	100	0	0	1	0.9997	0.9998	0.02	3
Clostridioides difficile	630	4290253	300	294598	286016	8582	3	1 (123456789)	Centrifuge (RefSeq)	8582	8582	100	0	0	1	1	1	0	0
Clostridioides difficile	630	4290253	300	294598	286016	8582	3	1 (123456789)	Centrifuge (human)	30682	8582	27.97	22100	72.03	0.2797	1	0.4371	0	0
Clostridioides difficile	630	4290253	300	294598	286016	8582	3	1 (123456789)	GEM	8613	8578	99.59	35	0.41	0.9959	0.9995	0.9977	0.02	4
Clostridioides difficile	630	4290253	300	294598	286016	8582	3	1 (123456789)	HISAT2	8131	8131	100	0	0	1	0.9474	0.973	2.63	451
Clostridioides difficile	630	4290253	300	294598	286016	8582	3	1 (123456789)	Kraken2 (RefSeq)	8582	8582	100	0	0	1	1	1	0	0
Clostridioides difficile	630	4290253	300	294598	286016	8582	3	1 (123456789)	Kraken2 (human)	19778	8574	43.35	11204	56.65	0.4335	0.9995	0.6047	0.05	4
Clostridioides difficile	630	4290253	300	294598	286016	8582	3	1 (123456789)	Novoalign	8388	8388	100	0	0	1	0.9774	0.9886	1.13	194
Clostridioides difficile	630	4290253	300	294598	286016	8582	3	1 (123456789)	SMALT	127243	8582	6.74	118661	93.26	0.0674	1	0.1263	0	0
Clostridioides difficile	630	4290253	300	294598	286016	8582	3	1 (123456789)	SNAP	8574	8574	100	0	0	1	0.9991	0.9995	0.05	8
Clostridioides difficile	630	4290253	300	294598	286016	8582	3	1 (123456789)	minimap2	8841	8582	97.07	259	2.93	0.9707	1	0.9851	0	0
Clostridioides difficile	630	4290253	300	294598	286016	8582	3	2 (234567891)	BWA-mem	8909	8582	96.33	327	3.67	0.9633	1	0.9813	0	0
Clostridioides difficile	630	4290253	300	294598	286016	8582	3	2 (234567891)	Bowtie2	8579	8579	100	0	0	1	0.9997	0.9998	0.02	3
Clostridioides difficile	630	4290253	300	294598	286016	8582	3	2 (234567891)	Centrifuge (RefSeq)	8580	8580	100	0	0	1	0.9999	0.9999	0.01	1
Clostridioides difficile	630	4290253	300	294598	286016	8582	3	2 (234567891)	Centrifuge (human)	30304	8580	28.31	21724	71.69	0.2831	0.9999	0.4413	0.01	1
Clostridioides difficile	630	4290253	300	294598	286016	8582	3	2 (234567891)	GEM	8598	8578	99.77	20	0.23	0.9977	0.9995	0.9986	0.02	4
Clostridioides difficile	630	4290253	300	294598	286016	8582	3	2 (234567891)	HISAT2	8163	8163	100	0	0	1	0.9512	0.975	2.44	419
Clostridioides difficile	630	4290253	300	294598	286016	8582	3	2 (234567891)	Kraken2 (RefSeq)	8582	8582	100	0	0	1	1	1	0	0
Clostridioides difficile	630	4290253	300	294598	286016	8582	3	2 (234567891)	Kraken2 (human)	19938	8574	43	11364	57	0.43	0.9995	0.6013	0.05	4
Clostridioides difficile	630	4290253	300	294598	286016	8582	3	2 (234567891)	Novoalign	8376	8376	100	0	0	1	0.976	0.9879	1.2	206
Clostridioides difficile	630	4290253	300	294598	286016	8582	3	2 (234567891)	SMALT	127438	8582	6.73	118856	93.27	0.0673	1	0.1261	0	0
Clostridioides difficile	630	4290253	300	294598	286016	8582	3	2 (234567891)	SNAP	8570	8570	100	0	0	1	0.9986	0.9993	0.07	12
Clostridioides difficile	630	4290253	300	294598	286016	8582	3	2 (234567891)	minimap2	8837	8582	97.11	255	2.89	0.9711	1	0.9853	0	0
Clostridioides difficile	630	4290253	300	294598	286016	8582	3	3 (345678912)	BWA-mem	8929	8582	96.11	347	3.89	0.9611	1	0.9802	0	0
Clostridioides difficile	630	4290253	300	294598	286016	8582	3	3 (345678912)	Bowtie2	8578	8578	100	0	0	1	0.9995	0.9997	0.02	4
Clostridioides difficile	630	4290253	300	294598	286016	8582	3	3 (345678912)	Centrifuge (RefSeq)	8582	8582	100	0	0	1	1	1	0	0
Clostridioides difficile	630	4290253	300	294598	286016	8582	3	3 (345678912)	Centrifuge (human)	30396	8582	28.23	21814	71.77	0.2823	1	0.4403	0	0
Clostridioides difficile	630	4290253	300	294598	286016	8582	3	3 (345678912)	GEM	8610	8582	99.67	28	0.33	0.9967	1	0.9983	0	0
Clostridioides difficile	630	4290253	300	294598	286016	8582	3	3 (345678912)	HISAT2	8148	8148	100	0	0	1	0.9494	0.974	2.53	434
Clostridioides difficile	630	4290253	300	294598	286016	8582	3	3 (345678912)	Kraken2 (RefSeq)	8586	8582	99.95	4	0.05	0.9995	1	0.9997	0	0
Clostridioides difficile	630	4290253	300	294598	286016	8582	3	3 (345678912)	Kraken2 (human)	19842	8576	43.22	11266	56.78	0.4322	0.9997	0.6035	0.03	3
Clostridioides difficile	630	4290253	300	294598	286016	8582	3	3 (345678912)	Novoalign	8406	8406	100	0	0	1	0.9795	0.9896	1.03	176
Clostridioides difficile	630	4290253	300	294598	286016	8582	3	3 (345678912)	SMALT	127712	8582	6.72	119130	93.28	0.0672	1	0.1259	0	0
Clostridioides difficile	630	4290253	300	294598	286016	8582	3	3 (345678912)	SNAP	8568	8568	100	0	0	1	0.9984	0.9992	0.08	14
Clostridioides difficile	630	4290253	300	294598	286016	8582	3	3 (345678912)	minimap2	8856	8582	96.91	274	3.09	0.9691	1	0.9843	0	0
Clostridioides difficile	630	4290253	300	297458	286016	11442	4	1 (123456789)	BWA-mem	11805	11442	96.93	363	3.07	0.9693	1	0.9844	0	0
Clostridioides difficile	630	4290253	300	297458	286016	11442	4	1 (123456789)	Bowtie2	11438	11438	100	0	0	1	0.9997	0.9998	0.02	4
Clostridioides difficile	630	4290253	300	297458	286016	11442	4	1 (123456789)	Centrifuge (RefSeq)	11440	11440	100	0	0	1	0.9999	0.9999	0.01	1
Clostridioides difficile	630	4290253	300	297458	286016	11442	4	1 (123456789)	Centrifuge (human)	33540	11440	34.11	22100	65.89	0.3411	0.9999	0.5087	0.01	1
Clostridioides difficile	630	4290253	300	297458	286016	11442	4	1 (123456789)	GEM	11468	11433	99.69	35	0.31	0.9969	0.9992	0.998	0.04	9
Clostridioides difficile	630	4290253	300	297458	286016	11442	4	1 (123456789)	HISAT2	10873	10873	100	0	0	1	0.9503	0.9745	2.49	569
Clostridioides difficile	630	4290253	300	297458	286016	11442	4	1 (123456789)	Kraken2 (RefSeq)	11442	11442	100	0	0	1	1	1	0	0
Clostridioides difficile	630	4290253	300	297458	286016	11442	4	1 (123456789)	Kraken2 (human)	22640	11436	50.51	11204	49.49	0.5051	0.9997	0.6711	0.03	3
Clostridioides difficile	630	4290253	300	297458	286016	11442	4	1 (123456789)	Novoalign	11178	11178	100	0	0	1	0.9769	0.9883	1.15	264
Clostridioides difficile	630	4290253	300	297458	286016	11442	4	1 (123456789)	SMALT	130069	11442	8.8	118627	91.2	0.088	1	0.1618	0	0
Clostridioides difficile	630	4290253	300	297458	286016	11442	4	1 (123456789)	SNAP	11430	11430	100	0	0	1	0.999	0.9995	0.05	12
Clostridioides difficile	630	4290253	300	297458	286016	11442	4	1 (123456789)	minimap2	11701	11442	97.79	259	2.21	0.9779	1	0.9888	0	0
Clostridioides difficile	630	4290253	300	297458	286016	11442	4	2 (234567891)	BWA-mem	11769	11442	97.22	327	2.78	0.9722	1	0.9859	0	0
Clostridioides difficile	630	4290253	300	297458	286016	11442	4	2 (234567891)	Bowtie2	11431	11431	100	0	0	1	0.999	0.9995	0.05	11
Clostridioides difficile	630	4290253	300	297458	286016	11442	4	2 (234567891)	Centrifuge (RefSeq)	11442	11442	100	0	0	1	1	1	0	0
Clostridioides difficile	630	4290253	300	297458	286016	11442	4	2 (234567891)	Centrifuge (human)	33166	11442	34.5	21724	65.5	0.345	1	0.513	0	0
Clostridioides difficile	630	4290253	300	297458	286016	11442	4	2 (234567891)	GEM	11460	11440	99.83	20	0.17	0.9983	0.9998	0.999	0.01	2
Clostridioides difficile	630	4290253	300	297458	286016	11442	4	2 (234567891)	HISAT2	10866	10866	100	0	0	1	0.9497	0.9742	2.52	576
Clostridioides difficile	630	4290253	300	297458	286016	11442	4	2 (234567891)	Kraken2 (RefSeq)	11442	11442	100	0	0	1	1	1	0	0
Clostridioides difficile	630	4290253	300	297458	286016	11442	4	2 (234567891)	Kraken2 (human)	22798	11434	50.15	11364	49.85	0.5015	0.9997	0.6679	0.03	4
Clostridioides difficile	630	4290253	300	297458	286016	11442	4	2 (234567891)	Novoalign	11166	11166	100	0	0	1	0.9759	0.9878	1.21	276
Clostridioides difficile	630	4290253	300	297458	286016	11442	4	2 (234567891)	SMALT	130172	11442	8.79	118730	91.21	0.0879	1	0.1616	0	0
Clostridioides difficile	630	4290253	300	297458	286016	11442	4	2 (234567891)	SNAP	11435	11435	100	0	0	1	0.9994	0.9997	0.03	7
Clostridioides difficile	630	4290253	300	297458	286016	11442	4	2 (234567891)	minimap2	11697	11442	97.82	255	2.18	0.9782	1	0.989	0	0
Clostridioides difficile	630	4290253	300	297458	286016	11442	4	3 (345678912)	BWA-mem	11789	11442	97.06	347	2.94	0.9706	1	0.9851	0	0
Clostridioides difficile	630	4290253	300	297458	286016	11442	4	3 (345678912)	Bowtie2	11436	11436	100	0	0	1	0.9995	0.9997	0.03	6
Clostridioides difficile	630	4290253	300	297458	286016	11442	4	3 (345678912)	Centrifuge (RefSeq)	11442	11442	100	0	0	1	1	1	0	0
Clostridioides difficile	630	4290253	300	297458	286016	11442	4	3 (345678912)	Centrifuge (human)	33256	11442	34.41	21814	65.59	0.3441	1	0.512	0	0
Clostridioides difficile	630	4290253	300	297458	286016	11442	4	3 (345678912)	GEM	11462	11434	99.76	28	0.24	0.9976	0.9993	0.9984	0.03	8
Clostridioides difficile	630	4290253	300	297458	286016	11442	4	3 (345678912)	HISAT2	10822	10822	100	0	0	1	0.9458	0.9721	2.71	620
Clostridioides difficile	630	4290253	300	297458	286016	11442	4	3 (345678912)	Kraken2 (RefSeq)	11446	11442	99.97	4	0.03	0.9997	1	0.9998	0	0
Clostridioides difficile	630	4290253	300	297458	286016	11442	4	3 (345678912)	Kraken2 (human)	22700	11434	50.37	11266	49.63	0.5037	0.9997	0.6699	0.03	4
Clostridioides difficile	630	4290253	300	297458	286016	11442	4	3 (345678912)	Novoalign	11224	11224	100	0	0	1	0.9809	0.9904	0.95	218
Clostridioides difficile	630	4290253	300	297458	286016	11442	4	3 (345678912)	SMALT	130546	11442	8.76	119104	91.24	0.0876	1	0.1611	0	0
Clostridioides difficile	630	4290253	300	297458	286016	11442	4	3 (345678912)	SNAP	11430	11430	100	0	0	1	0.999	0.9995	0.05	12
Clostridioides difficile	630	4290253	300	297458	286016	11442	4	3 (345678912)	minimap2	11716	11442	97.66	274	2.34	0.9766	1	0.9882	0	0
Clostridioides difficile	630	4290253	300	300318	286016	14302	5	1 (123456789)	BWA-mem	14663	14302	97.54	361	2.46	0.9754	1	0.9875	0	0
Clostridioides difficile	630	4290253	300	300318	286016	14302	5	1 (123456789)	Bowtie2	14294	14294	100	0	0	1	0.9994	0.9997	0.03	8
Clostridioides difficile	630	4290253	300	300318	286016	14302	5	1 (123456789)	Centrifuge (RefSeq)	14300	14300	100	0	0	1	0.9999	0.9999	0.01	1
Clostridioides difficile	630	4290253	300	300318	286016	14302	5	1 (123456789)	Centrifuge (human)	36400	14300	39.29	22100	60.71	0.3929	0.9999	0.5641	0.01	1
Clostridioides difficile	630	4290253	300	300318	286016	14302	5	1 (123456789)	GEM	14330	14295	99.76	35	0.24	0.9976	0.9995	0.9985	0.02	7
Clostridioides difficile	630	4290253	300	300318	286016	14302	5	1 (123456789)	HISAT2	13580	13580	100	0	0	1	0.9495	0.9741	2.52	722
Clostridioides difficile	630	4290253	300	300318	286016	14302	5	1 (123456789)	Kraken2 (RefSeq)	14302	14302	100	0	0	1	1	1	0	0
Clostridioides difficile	630	4290253	300	300318	286016	14302	5	1 (123456789)	Kraken2 (human)	25498	14294	56.06	11204	43.94	0.5606	0.9997	0.7184	0.03	4
Clostridioides difficile	630	4290253	300	300318	286016	14302	5	1 (123456789)	Novoalign	13980	13980	100	0	0	1	0.9775	0.9886	1.13	322
Clostridioides difficile	630	4290253	300	300318	286016	14302	5	1 (123456789)	SMALT	133037	14302	10.75	118735	89.25	0.1075	1	0.1941	0	0
Clostridioides difficile	630	4290253	300	300318	286016	14302	5	1 (123456789)	SNAP	14287	14287	100	0	0	1	0.999	0.9995	0.05	15
Clostridioides difficile	630	4290253	300	300318	286016	14302	5	1 (123456789)	minimap2	14561	14302	98.22	259	1.78	0.9822	1	0.991	0	0
Clostridioides difficile	630	4290253	300	300318	286016	14302	5	2 (234567891)	BWA-mem	14629	14302	97.76	327	2.24	0.9776	1	0.9887	0	0
Clostridioides difficile	630	4290253	300	300318	286016	14302	5	2 (234567891)	Bowtie2	14296	14296	100	0	0	1	0.9996	0.9998	0.02	6
Clostridioides difficile	630	4290253	300	300318	286016	14302	5	2 (234567891)	Centrifuge (RefSeq)	14302	14302	100	0	0	1	1	1	0	0
Clostridioides difficile	630	4290253	300	300318	286016	14302	5	2 (234567891)	Centrifuge (human)	36026	14302	39.7	21724	60.3	0.397	1	0.5684	0	0
Clostridioides difficile	630	4290253	300	300318	286016	14302	5	2 (234567891)	GEM	14319	14299	99.86	20	0.14	0.9986	0.9998	0.9992	0.01	3
Clostridioides difficile	630	4290253	300	300318	286016	14302	5	2 (234567891)	HISAT2	13578	13578	100	0	0	1	0.9494	0.974	2.53	724
Clostridioides difficile	630	4290253	300	300318	286016	14302	5	2 (234567891)	Kraken2 (RefSeq)	14302	14302	100	0	0	1	1	1	0	0
Clostridioides difficile	630	4290253	300	300318	286016	14302	5	2 (234567891)	Kraken2 (human)	25662	14298	55.72	11364	44.28	0.5572	0.9999	0.7156	0.01	2
Clostridioides difficile	630	4290253	300	300318	286016	14302	5	2 (234567891)	Novoalign	13986	13986	100	0	0	1	0.9779	0.9888	1.1	316
Clostridioides difficile	630	4290253	300	300318	286016	14302	5	2 (234567891)	SMALT	133135	14302	10.74	118833	89.26	0.1074	1	0.194	0	0
Clostridioides difficile	630	4290253	300	300318	286016	14302	5	2 (234567891)	SNAP	14282	14282	100	0	0	1	0.9986	0.9993	0.07	20
Clostridioides difficile	630	4290253	300	300318	286016	14302	5	2 (234567891)	minimap2	14557	14302	98.25	255	1.75	0.9825	1	0.9912	0	0
Clostridioides difficile	630	4290253	300	300318	286016	14302	5	3 (345678912)	BWA-mem	14649	14302	97.63	347	2.37	0.9763	1	0.988	0	0
Clostridioides difficile	630	4290253	300	300318	286016	14302	5	3 (345678912)	Bowtie2	14297	14297	100	0	0	1	0.9997	0.9998	0.02	5
Clostridioides difficile	630	4290253	300	300318	286016	14302	5	3 (345678912)	Centrifuge (RefSeq)	14302	14302	100	0	0	1	1	1	0	0
Clostridioides difficile	630	4290253	300	300318	286016	14302	5	3 (345678912)	Centrifuge (human)	36116	14302	39.6	21814	60.4	0.396	1	0.5673	0	0
Clostridioides difficile	630	4290253	300	300318	286016	14302	5	3 (345678912)	GEM	14324	14296	99.8	28	0.2	0.998	0.9996	0.9988	0.02	6
Clostridioides difficile	630	4290253	300	300318	286016	14302	5	3 (345678912)	HISAT2	13607	13607	100	0	0	1	0.9514	0.9751	2.43	695
Clostridioides difficile	630	4290253	300	300318	286016	14302	5	3 (345678912)	Kraken2 (RefSeq)	14306	14302	99.97	4	0.03	0.9997	1	0.9998	0	0
Clostridioides difficile	630	4290253	300	300318	286016	14302	5	3 (345678912)	Kraken2 (human)	25560	14294	55.92	11266	44.08	0.5592	0.9997	0.7172	0.03	4
Clostridioides difficile	630	4290253	300	300318	286016	14302	5	3 (345678912)	Novoalign	14006	14006	100	0	0	1	0.9793	0.9895	1.03	296
Clostridioides difficile	630	4290253	300	300318	286016	14302	5	3 (345678912)	SMALT	133469	14302	10.72	119167	89.28	0.1072	1	0.1936	0	0
Clostridioides difficile	630	4290253	300	300318	286016	14302	5	3 (345678912)	SNAP	14295	14295	100	0	0	1	0.9995	0.9997	0.02	7
Clostridioides difficile	630	4290253	300	300318	286016	14302	5	3 (345678912)	minimap2	14576	14302	98.12	274	1.88	0.9812	1	0.9905	0	0
Clostridioides difficile	630	4290253	300	303178	286016	17162	6	1 (123456789)	BWA-mem	17523	17162	97.94	361	2.06	0.9794	1	0.9896	0	0
Clostridioides difficile	630	4290253	300	303178	286016	17162	6	1 (123456789)	Bowtie2	17153	17153	100	0	0	1	0.9995	0.9997	0.03	9
Clostridioides difficile	630	4290253	300	303178	286016	17162	6	1 (123456789)	Centrifuge (RefSeq)	17160	17160	100	0	0	1	0.9999	0.9999	0.01	1
Clostridioides difficile	630	4290253	300	303178	286016	17162	6	1 (123456789)	Centrifuge (human)	39262	17162	43.71	22100	56.29	0.4371	1	0.6083	0	0
Clostridioides difficile	630	4290253	300	303178	286016	17162	6	1 (123456789)	GEM	17194	17159	99.8	35	0.2	0.998	0.9998	0.9989	0.01	3
Clostridioides difficile	630	4290253	300	303178	286016	17162	6	1 (123456789)	HISAT2	16292	16292	100	0	0	1	0.9493	0.974	2.53	870
Clostridioides difficile	630	4290253	300	303178	286016	17162	6	1 (123456789)	Kraken2 (RefSeq)	17162	17162	100	0	0	1	1	1	0	0
Clostridioides difficile	630	4290253	300	303178	286016	17162	6	1 (123456789)	Kraken2 (human)	28358	17154	60.49	11204	39.51	0.6049	0.9998	0.7538	0.02	4
Clostridioides difficile	630	4290253	300	303178	286016	17162	6	1 (123456789)	Novoalign	16818	16818	100	0	0	1	0.98	0.9899	1	344
Clostridioides difficile	630	4290253	300	303178	286016	17162	6	1 (123456789)	SMALT	135845	17162	12.63	118683	87.37	0.1263	1	0.2243	0	0
Clostridioides difficile	630	4290253	300	303178	286016	17162	6	1 (123456789)	SNAP	17139	17139	100	0	0	1	0.9987	0.9993	0.07	23
Clostridioides difficile	630	4290253	300	303178	286016	17162	6	1 (123456789)	minimap2	17421	17162	98.51	259	1.49	0.9851	1	0.9925	0	0
Clostridioides difficile	630	4290253	300	303178	286016	17162	6	2 (234567891)	BWA-mem	17489	17162	98.13	327	1.87	0.9813	1	0.9906	0	0
Clostridioides difficile	630	4290253	300	303178	286016	17162	6	2 (234567891)	Bowtie2	17156	17156	100	0	0	1	0.9997	0.9998	0.02	6
Clostridioides difficile	630	4290253	300	303178	286016	17162	6	2 (234567891)	Centrifuge (RefSeq)	17162	17162	100	0	0	1	1	1	0	0
Clostridioides difficile	630	4290253	300	303178	286016	17162	6	2 (234567891)	Centrifuge (human)	38886	17162	44.13	21724	55.87	0.4413	1	0.6124	0	0
Clostridioides difficile	630	4290253	300	303178	286016	17162	6	2 (234567891)	GEM	17179	17159	99.88	20	0.12	0.9988	0.9998	0.9993	0.01	3
Clostridioides difficile	630	4290253	300	303178	286016	17162	6	2 (234567891)	HISAT2	16294	16294	100	0	0	1	0.9494	0.974	2.53	868
Clostridioides difficile	630	4290253	300	303178	286016	17162	6	2 (234567891)	Kraken2 (RefSeq)	17162	17162	100	0	0	1	1	1	0	0
Clostridioides difficile	630	4290253	300	303178	286016	17162	6	2 (234567891)	Kraken2 (human)	28512	17148	60.14	11364	39.86	0.6014	0.9996	0.751	0.04	7
Clostridioides difficile	630	4290253	300	303178	286016	17162	6	2 (234567891)	Novoalign	16838	16838	100	0	0	1	0.9811	0.9905	0.94	324
Clostridioides difficile	630	4290253	300	303178	286016	17162	6	2 (234567891)	SMALT	136006	17162	12.62	118844	87.38	0.1262	1	0.2241	0	0
Clostridioides difficile	630	4290253	300	303178	286016	17162	6	2 (234567891)	SNAP	17147	17147	100	0	0	1	0.9991	0.9995	0.04	15
Clostridioides difficile	630	4290253	300	303178	286016	17162	6	2 (234567891)	minimap2	17417	17162	98.54	255	1.46	0.9854	1	0.9926	0	0
Clostridioides difficile	630	4290253	300	303178	286016	17162	6	3 (345678912)	BWA-mem	17509	17162	98.02	347	1.98	0.9802	1	0.99	0	0
Clostridioides difficile	630	4290253	300	303178	286016	17162	6	3 (345678912)	Bowtie2	17155	17155	100	0	0	1	0.9996	0.9998	0.02	7
Clostridioides difficile	630	4290253	300	303178	286016	17162	6	3 (345678912)	Centrifuge (RefSeq)	17158	17158	100	0	0	1	0.9999	0.9999	0.01	2
Clostridioides difficile	630	4290253	300	303178	286016	17162	6	3 (345678912)	Centrifuge (human)	38972	17158	44.03	21814	55.97	0.4403	0.9999	0.6114	0.01	2
Clostridioides difficile	630	4290253	300	303178	286016	17162	6	3 (345678912)	GEM	17183	17155	99.84	28	0.16	0.9984	0.9996	0.999	0.02	7
Clostridioides difficile	630	4290253	300	303178	286016	17162	6	3 (345678912)	HISAT2	16253	16253	100	0	0	1	0.947	0.9728	2.65	909
Clostridioides difficile	630	4290253	300	303178	286016	17162	6	3 (345678912)	Kraken2 (RefSeq)	17166	17162	99.98	4	0.02	0.9998	1	0.9999	0	0
Clostridioides difficile	630	4290253	300	303178	286016	17162	6	3 (345678912)	Kraken2 (human)	28418	17152	60.36	11266	39.64	0.6036	0.9997	0.7527	0.03	5
Clostridioides difficile	630	4290253	300	303178	286016	17162	6	3 (345678912)	Novoalign	16800	16800	100	0	0	1	0.9789	0.9893	1.05	362
Clostridioides difficile	630	4290253	300	303178	286016	17162	6	3 (345678912)	SMALT	136225	17162	12.6	119063	87.4	0.126	1	0.2238	0	0
Clostridioides difficile	630	4290253	300	303178	286016	17162	6	3 (345678912)	SNAP	17147	17147	100	0	0	1	0.9991	0.9995	0.04	15
Clostridioides difficile	630	4290253	300	303178	286016	17162	6	3 (345678912)	minimap2	17436	17162	98.43	274	1.57	0.9843	1	0.9921	0	0
Clostridioides difficile	630	4290253	300	306038	286016	20022	7	1 (123456789)	BWA-mem	20383	20022	98.23	361	1.77	0.9823	1	0.9911	0	0
Clostridioides difficile	630	4290253	300	306038	286016	20022	7	1 (123456789)	Bowtie2	20016	20016	100	0	0	1	0.9997	0.9998	0.01	6
Clostridioides difficile	630	4290253	300	306038	286016	20022	7	1 (123456789)	Centrifuge (RefSeq)	20018	20018	100	0	0	1	0.9999	0.9999	0.01	2
Clostridioides difficile	630	4290253	300	306038	286016	20022	7	1 (123456789)	Centrifuge (human)	42118	20018	47.53	22100	52.47	0.4753	0.9999	0.6443	0.01	2
Clostridioides difficile	630	4290253	300	306038	286016	20022	7	1 (123456789)	GEM	20048	20013	99.83	35	0.17	0.9983	0.9996	0.9989	0.02	9
Clostridioides difficile	630	4290253	300	306038	286016	20022	7	1 (123456789)	HISAT2	19024	19024	100	0	0	1	0.9502	0.9745	2.49	998
Clostridioides difficile	630	4290253	300	306038	286016	20022	7	1 (123456789)	Kraken2 (RefSeq)	20022	20022	100	0	0	1	1	1	0	0
Clostridioides difficile	630	4290253	300	306038	286016	20022	7	1 (123456789)	Kraken2 (human)	31214	20010	64.11	11204	35.89	0.6411	0.9997	0.7812	0.03	6
Clostridioides difficile	630	4290253	300	306038	286016	20022	7	1 (123456789)	Novoalign	19610	19610	100	0	0	1	0.9794	0.9896	1.03	412
Clostridioides difficile	630	4290253	300	306038	286016	20022	7	1 (123456789)	SMALT	138740	20022	14.43	118718	85.57	0.1443	1	0.2522	0	0
Clostridioides difficile	630	4290253	300	306038	286016	20022	7	1 (123456789)	SNAP	19998	19998	100	0	0	1	0.9988	0.9994	0.06	24
Clostridioides difficile	630	4290253	300	306038	286016	20022	7	1 (123456789)	minimap2	20281	20022	98.72	259	1.28	0.9872	1	0.9936	0	0
Clostridioides difficile	630	4290253	300	306038	286016	20022	7	2 (234567891)	BWA-mem	20349	20022	98.39	327	1.61	0.9839	1	0.9919	0	0
Clostridioides difficile	630	4290253	300	306038	286016	20022	7	2 (234567891)	Bowtie2	20014	20014	100	0	0	1	0.9996	0.9998	0.02	8
Clostridioides difficile	630	4290253	300	306038	286016	20022	7	2 (234567891)	Centrifuge (RefSeq)	20020	20020	100	0	0	1	1	1	0	1
Clostridioides difficile	630	4290253	300	306038	286016	20022	7	2 (234567891)	Centrifuge (human)	41744	20020	47.96	21724	52.04	0.4796	1	0.6483	0	1
Clostridioides difficile	630	4290253	300	306038	286016	20022	7	2 (234567891)	GEM	20033	20013	99.9	20	0.1	0.999	0.9996	0.9993	0.02	9
Clostridioides difficile	630	4290253	300	306038	286016	20022	7	2 (234567891)	HISAT2	18994	18994	100	0	0	1	0.9487	0.9737	2.57	1028
Clostridioides difficile	630	4290253	300	306038	286016	20022	7	2 (234567891)	Kraken2 (RefSeq)	20022	20022	100	0	0	1	1	1	0	0
Clostridioides difficile	630	4290253	300	306038	286016	20022	7	2 (234567891)	Kraken2 (human)	31374	20010	63.78	11364	36.22	0.6378	0.9997	0.7788	0.03	6
Clostridioides difficile	630	4290253	300	306038	286016	20022	7	2 (234567891)	Novoalign	19576	19576	100	0	0	1	0.9777	0.9887	1.11	446
Clostridioides difficile	630	4290253	300	306038	286016	20022	7	2 (234567891)	SMALT	138843	20022	14.42	118821	85.58	0.1442	1	0.2521	0	0
Clostridioides difficile	630	4290253	300	306038	286016	20022	7	2 (234567891)	SNAP	20006	20006	100	0	0	1	0.9992	0.9996	0.04	16
Clostridioides difficile	630	4290253	300	306038	286016	20022	7	2 (234567891)	minimap2	20277	20022	98.74	255	1.26	0.9874	1	0.9937	0	0
Clostridioides difficile	630	4290253	300	306038	286016	20022	7	3 (345678912)	BWA-mem	20371	20022	98.29	349	1.71	0.9829	1	0.9914	0	0
Clostridioides difficile	630	4290253	300	306038	286016	20022	7	3 (345678912)	Bowtie2	20016	20016	100	0	0	1	0.9997	0.9998	0.01	6
Clostridioides difficile	630	4290253	300	306038	286016	20022	7	3 (345678912)	Centrifuge (RefSeq)	20020	20020	100	0	0	1	1	1	0	1
Clostridioides difficile	630	4290253	300	306038	286016	20022	7	3 (345678912)	Centrifuge (human)	41834	20020	47.86	21814	52.14	0.4786	1	0.6474	0	1
Clostridioides difficile	630	4290253	300	306038	286016	20022	7	3 (345678912)	GEM	20041	20013	99.86	28	0.14	0.9986	0.9996	0.9991	0.02	9
Clostridioides difficile	630	4290253	300	306038	286016	20022	7	3 (345678912)	HISAT2	19079	19079	100	0	0	1	0.9529	0.9759	2.35	943
Clostridioides difficile	630	4290253	300	306038	286016	20022	7	3 (345678912)	Kraken2 (RefSeq)	20026	20022	99.98	4	0.02	0.9998	1	0.9999	0	0
Clostridioides difficile	630	4290253	300	306038	286016	20022	7	3 (345678912)	Kraken2 (human)	31280	20014	63.98	11266	36.02	0.6398	0.9998	0.7803	0.02	4
Clostridioides difficile	630	4290253	300	306038	286016	20022	7	3 (345678912)	Novoalign	19576	19576	100	0	0	1	0.9777	0.9887	1.11	446
Clostridioides difficile	630	4290253	300	306038	286016	20022	7	3 (345678912)	SMALT	139109	20022	14.39	119087	85.61	0.1439	1	0.2516	0	0
Clostridioides difficile	630	4290253	300	306038	286016	20022	7	3 (345678912)	SNAP	19997	19997	100	0	0	1	0.9988	0.9994	0.06	25
Clostridioides difficile	630	4290253	300	306038	286016	20022	7	3 (345678912)	minimap2	20296	20022	98.65	274	1.35	0.9865	1	0.9932	0	0
Clostridioides difficile	630	4290253	300	308898	286016	22882	8	1 (123456789)	BWA-mem	23245	22882	98.44	363	1.56	0.9844	1	0.9921	0	0
Clostridioides difficile	630	4290253	300	308898	286016	22882	8	1 (123456789)	Bowtie2	22875	22875	100	0	0	1	0.9997	0.9998	0.02	7
Clostridioides difficile	630	4290253	300	308898	286016	22882	8	1 (123456789)	Centrifuge (RefSeq)	22880	22880	100	0	0	1	1	1	0	1
Clostridioides difficile	630	4290253	300	308898	286016	22882	8	1 (123456789)	Centrifuge (human)	44980	22880	50.87	22100	49.13	0.5087	1	0.6744	0	1
Clostridioides difficile	630	4290253	300	308898	286016	22882	8	1 (123456789)	GEM	22912	22877	99.85	35	0.15	0.9985	0.9998	0.9991	0.01	5
Clostridioides difficile	630	4290253	300	308898	286016	22882	8	1 (123456789)	HISAT2	21687	21687	100	0	0	1	0.9478	0.9732	2.61	1195
Clostridioides difficile	630	4290253	300	308898	286016	22882	8	1 (123456789)	Kraken2 (RefSeq)	22882	22882	100	0	0	1	1	1	0	0
Clostridioides difficile	630	4290253	300	308898	286016	22882	8	1 (123456789)	Kraken2 (human)	34072	22868	67.12	11204	32.88	0.6712	0.9997	0.8032	0.03	7
Clostridioides difficile	630	4290253	300	308898	286016	22882	8	1 (123456789)	Novoalign	22382	22382	100	0	0	1	0.9781	0.9889	1.09	500
Clostridioides difficile	630	4290253	300	308898	286016	22882	8	1 (123456789)	SMALT	141610	22882	16.16	118728	83.84	0.1616	1	0.2782	0	0
Clostridioides difficile	630	4290253	300	308898	286016	22882	8	1 (123456789)	SNAP	22863	22863	100	0	0	1	0.9992	0.9996	0.04	19
Clostridioides difficile	630	4290253	300	308898	286016	22882	8	1 (123456789)	minimap2	23141	22882	98.88	259	1.12	0.9888	1	0.9944	0	0
Clostridioides difficile	630	4290253	300	308898	286016	22882	8	2 (234567891)	BWA-mem	23209	22882	98.59	327	1.41	0.9859	1	0.9929	0	0
Clostridioides difficile	630	4290253	300	308898	286016	22882	8	2 (234567891)	Bowtie2	22873	22873	100	0	0	1	0.9996	0.9998	0.02	9
Clostridioides difficile	630	4290253	300	308898	286016	22882	8	2 (234567891)	Centrifuge (RefSeq)	22876	22876	100	0	0	1	0.9999	0.9999	0.01	3
Clostridioides difficile	630	4290253	300	308898	286016	22882	8	2 (234567891)	Centrifuge (human)	44598	22874	51.29	21724	48.71	0.5129	0.9998	0.678	0.02	4
Clostridioides difficile	630	4290253	300	308898	286016	22882	8	2 (234567891)	GEM	22889	22869	99.91	20	0.09	0.9991	0.9994	0.9992	0.03	13
Clostridioides difficile	630	4290253	300	308898	286016	22882	8	2 (234567891)	HISAT2	21703	21703	100	0	0	1	0.9485	0.9736	2.58	1179
Clostridioides difficile	630	4290253	300	308898	286016	22882	8	2 (234567891)	Kraken2 (RefSeq)	22882	22882	100	0	0	1	1	1	0	0
Clostridioides difficile	630	4290253	300	308898	286016	22882	8	2 (234567891)	Kraken2 (human)	34234	22870	66.8	11364	33.2	0.668	0.9997	0.8009	0.03	6
Clostridioides difficile	630	4290253	300	308898	286016	22882	8	2 (234567891)	Novoalign	22370	22370	100	0	0	1	0.9776	0.9887	1.12	512
Clostridioides difficile	630	4290253	300	308898	286016	22882	8	2 (234567891)	SMALT	141600	22882	16.16	118718	83.84	0.1616	1	0.2782	0	0
Clostridioides difficile	630	4290253	300	308898	286016	22882	8	2 (234567891)	SNAP	22869	22869	100	0	0	1	0.9994	0.9997	0.03	13
Clostridioides difficile	630	4290253	300	308898	286016	22882	8	2 (234567891)	minimap2	23137	22882	98.9	255	1.1	0.989	1	0.9945	0	0
Clostridioides difficile	630	4290253	300	308898	286016	22882	8	3 (345678912)	BWA-mem	23229	22882	98.51	347	1.49	0.9851	1	0.9925	0	0
Clostridioides difficile	630	4290253	300	308898	286016	22882	8	3 (345678912)	Bowtie2	22875	22875	100	0	0	1	0.9997	0.9998	0.02	7
Clostridioides difficile	630	4290253	300	308898	286016	22882	8	3 (345678912)	Centrifuge (RefSeq)	22880	22880	100	0	0	1	1	1	0	1
Clostridioides difficile	630	4290253	300	308898	286016	22882	8	3 (345678912)	Centrifuge (human)	44694	22880	51.19	21814	48.81	0.5119	1	0.6772	0	1
Clostridioides difficile	630	4290253	300	308898	286016	22882	8	3 (345678912)	GEM	22899	22871	99.88	28	0.12	0.9988	0.9995	0.9991	0.02	11
Clostridioides difficile	630	4290253	300	308898	286016	22882	8	3 (345678912)	HISAT2	21707	21707	100	0	0	1	0.9486	0.9736	2.57	1175
Clostridioides difficile	630	4290253	300	308898	286016	22882	8	3 (345678912)	Kraken2 (RefSeq)	22886	22882	99.98	4	0.02	0.9998	1	0.9999	0	0
Clostridioides difficile	630	4290253	300	308898	286016	22882	8	3 (345678912)	Kraken2 (human)	34128	22862	66.99	11266	33.01	0.6699	0.9996	0.8022	0.04	10
Clostridioides difficile	630	4290253	300	308898	286016	22882	8	3 (345678912)	Novoalign	22354	22354	100	0	0	1	0.9769	0.9883	1.15	528
Clostridioides difficile	630	4290253	300	308898	286016	22882	8	3 (345678912)	SMALT	141883	22882	16.13	119001	83.87	0.1613	1	0.2778	0	0
Clostridioides difficile	630	4290253	300	308898	286016	22882	8	3 (345678912)	SNAP	22861	22861	100	0	0	1	0.9991	0.9995	0.05	21
Clostridioides difficile	630	4290253	300	308898	286016	22882	8	3 (345678912)	minimap2	23156	22882	98.82	274	1.18	0.9882	1	0.9941	0	0
Clostridioides difficile	630	4290253	300	311758	286016	25742	9	1 (123456789)	BWA-mem	26103	25742	98.62	361	1.38	0.9862	1	0.9931	0	0
Clostridioides difficile	630	4290253	300	311758	286016	25742	9	1 (123456789)	Bowtie2	25733	25733	100	0	0	1	0.9997	0.9998	0.02	9
Clostridioides difficile	630	4290253	300	311758	286016	25742	9	1 (123456789)	Centrifuge (RefSeq)	25742	25742	100	0	0	1	1	1	0	0
Clostridioides difficile	630	4290253	300	311758	286016	25742	9	1 (123456789)	Centrifuge (human)	47842	25742	53.81	22100	46.19	0.5381	1	0.6997	0	0
Clostridioides difficile	630	4290253	300	311758	286016	25742	9	1 (123456789)	GEM	25772	25737	99.86	35	0.14	0.9986	0.9998	0.9992	0.01	5
Clostridioides difficile	630	4290253	300	311758	286016	25742	9	1 (123456789)	HISAT2	24430	24430	100	0	0	1	0.949	0.9738	2.55	1312
Clostridioides difficile	630	4290253	300	311758	286016	25742	9	1 (123456789)	Kraken2 (RefSeq)	25742	25742	100	0	0	1	1	1	0	0
Clostridioides difficile	630	4290253	300	311758	286016	25742	9	1 (123456789)	Kraken2 (human)	36926	25722	69.66	11204	30.34	0.6966	0.9996	0.821	0.04	10
Clostridioides difficile	630	4290253	300	311758	286016	25742	9	1 (123456789)	Novoalign	25214	25214	100	0	0	1	0.9795	0.9896	1.03	528
Clostridioides difficile	630	4290253	300	311758	286016	25742	9	1 (123456789)	SMALT	144433	25742	17.82	118691	82.18	0.1782	1	0.3025	0	0
Clostridioides difficile	630	4290253	300	311758	286016	25742	9	1 (123456789)	SNAP	25705	25705	100	0	0	1	0.9986	0.9993	0.07	37
Clostridioides difficile	630	4290253	300	311758	286016	25742	9	1 (123456789)	minimap2	26001	25742	99	259	1	0.99	1	0.995	0	0
Clostridioides difficile	630	4290253	300	311758	286016	25742	9	2 (234567891)	BWA-mem	26069	25742	98.75	327	1.25	0.9875	1	0.9937	0	0
Clostridioides difficile	630	4290253	300	311758	286016	25742	9	2 (234567891)	Bowtie2	25734	25734	100	0	0	1	0.9997	0.9998	0.02	8
Clostridioides difficile	630	4290253	300	311758	286016	25742	9	2 (234567891)	Centrifuge (RefSeq)	25740	25740	100	0	0	1	1	1	0	1
Clostridioides difficile	630	4290253	300	311758	286016	25742	9	2 (234567891)	Centrifuge (human)	47464	25740	54.23	21724	45.77	0.5423	1	0.7032	0	1
Clostridioides difficile	630	4290253	300	311758	286016	25742	9	2 (234567891)	GEM	25742	25722	99.92	20	0.08	0.9992	0.9992	0.9992	0.04	20
Clostridioides difficile	630	4290253	300	311758	286016	25742	9	2 (234567891)	HISAT2	24419	24419	100	0	0	1	0.9486	0.9736	2.57	1323
Clostridioides difficile	630	4290253	300	311758	286016	25742	9	2 (234567891)	Kraken2 (RefSeq)	25742	25742	100	0	0	1	1	1	0	0
Clostridioides difficile	630	4290253	300	311758	286016	25742	9	2 (234567891)	Kraken2 (human)	37088	25724	69.36	11364	30.64	0.6936	0.9997	0.819	0.03	9
Clostridioides difficile	630	4290253	300	311758	286016	25742	9	2 (234567891)	Novoalign	25144	25144	100	0	0	1	0.9768	0.9883	1.16	598
Clostridioides difficile	630	4290253	300	311758	286016	25742	9	2 (234567891)	SMALT	144622	25742	17.8	118880	82.2	0.178	1	0.3022	0	0
Clostridioides difficile	630	4290253	300	311758	286016	25742	9	2 (234567891)	SNAP	25703	25703	100	0	0	1	0.9985	0.9992	0.08	39
Clostridioides difficile	630	4290253	300	311758	286016	25742	9	2 (234567891)	minimap2	25997	25742	99.02	255	0.98	0.9902	1	0.9951	0	0
Clostridioides difficile	630	4290253	300	311758	286016	25742	9	3 (345678912)	BWA-mem	26089	25742	98.67	347	1.33	0.9867	1	0.9933	0	0
Clostridioides difficile	630	4290253	300	311758	286016	25742	9	3 (345678912)	Bowtie2	25732	25732	100	0	0	1	0.9996	0.9998	0.02	10
Clostridioides difficile	630	4290253	300	311758	286016	25742	9	3 (345678912)	Centrifuge (RefSeq)	25742	25742	100	0	0	1	1	1	0	0
Clostridioides difficile	630	4290253	300	311758	286016	25742	9	3 (345678912)	Centrifuge (human)	47556	25742	54.13	21814	45.87	0.5413	1	0.7024	0	0
Clostridioides difficile	630	4290253	300	311758	286016	25742	9	3 (345678912)	GEM	25761	25733	99.89	28	0.11	0.9989	0.9997	0.9993	0.02	9
Clostridioides difficile	630	4290253	300	311758	286016	25742	9	3 (345678912)	HISAT2	24434	24434	100	0	0	1	0.9492	0.9739	2.54	1308
Clostridioides difficile	630	4290253	300	311758	286016	25742	9	3 (345678912)	Kraken2 (RefSeq)	25746	25742	99.98	4	0.02	0.9998	1	0.9999	0	0
Clostridioides difficile	630	4290253	300	311758	286016	25742	9	3 (345678912)	Kraken2 (human)	36994	25728	69.55	11266	30.45	0.6955	0.9997	0.8203	0.03	7
Clostridioides difficile	630	4290253	300	311758	286016	25742	9	3 (345678912)	Novoalign	25236	25236	100	0	0	1	0.9803	0.9901	0.98	506
Clostridioides difficile	630	4290253	300	311758	286016	25742	9	3 (345678912)	SMALT	144787	25742	17.78	119045	82.22	0.1778	1	0.3019	0	0
Clostridioides difficile	630	4290253	300	311758	286016	25742	9	3 (345678912)	SNAP	25712	25712	100	0	0	1	0.9988	0.9994	0.06	30
Clostridioides difficile	630	4290253	300	311758	286016	25742	9	3 (345678912)	minimap2	26016	25742	98.95	274	1.05	0.9895	1	0.9947	0	0
Clostridioides difficile	630	4290253	300	314618	286016	28602	10	1 (123456789)	BWA-mem	28963	28602	98.75	361	1.25	0.9875	1	0.9937	0	0
Clostridioides difficile	630	4290253	300	314618	286016	28602	10	1 (123456789)	Bowtie2	28588	28588	100	0	0	1	0.9995	0.9997	0.02	14
Clostridioides difficile	630	4290253	300	314618	286016	28602	10	1 (123456789)	Centrifuge (RefSeq)	28598	28598	100	0	0	1	0.9999	0.9999	0.01	2
Clostridioides difficile	630	4290253	300	314618	286016	28602	10	1 (123456789)	Centrifuge (human)	50698	28598	56.41	22100	43.59	0.5641	0.9999	0.7213	0.01	2
Clostridioides difficile	630	4290253	300	314618	286016	28602	10	1 (123456789)	GEM	28630	28595	99.88	35	0.12	0.9988	0.9998	0.9993	0.01	7
Clostridioides difficile	630	4290253	300	314618	286016	28602	10	1 (123456789)	HISAT2	27106	27106	100	0	0	1	0.9477	0.9731	2.62	1496
Clostridioides difficile	630	4290253	300	314618	286016	28602	10	1 (123456789)	Kraken2 (RefSeq)	28602	28602	100	0	0	1	1	1	0	0
Clostridioides difficile	630	4290253	300	314618	286016	28602	10	1 (123456789)	Kraken2 (human)	39786	28582	71.84	11204	28.16	0.7184	0.9997	0.836	0.03	10
Clostridioides difficile	630	4290253	300	314618	286016	28602	10	1 (123456789)	Novoalign	27968	27968	100	0	0	1	0.9778	0.9888	1.11	634
Clostridioides difficile	630	4290253	300	314618	286016	28602	10	1 (123456789)	SMALT	147269	28602	19.42	118667	80.58	0.1942	1	0.3252	0	0
Clostridioides difficile	630	4290253	300	314618	286016	28602	10	1 (123456789)	SNAP	28568	28568	100	0	0	1	0.9988	0.9994	0.06	34
Clostridioides difficile	630	4290253	300	314618	286016	28602	10	1 (123456789)	minimap2	28861	28602	99.1	259	0.9	0.991	1	0.9955	0	0
Clostridioides difficile	630	4290253	300	314618	286016	28602	10	2 (234567891)	BWA-mem	28929	28602	98.87	327	1.13	0.9887	1	0.9943	0	0
Clostridioides difficile	630	4290253	300	314618	286016	28602	10	2 (234567891)	Bowtie2	28584	28584	100	0	0	1	0.9994	0.9997	0.03	18
Clostridioides difficile	630	4290253	300	314618	286016	28602	10	2 (234567891)	Centrifuge (RefSeq)	28598	28598	100	0	0	1	0.9999	0.9999	0.01	2
Clostridioides difficile	630	4290253	300	314618	286016	28602	10	2 (234567891)	Centrifuge (human)	50322	28598	56.83	21724	43.17	0.5683	0.9999	0.7247	0.01	2
Clostridioides difficile	630	4290253	300	314618	286016	28602	10	2 (234567891)	GEM	28607	28587	99.93	20	0.07	0.9993	0.9995	0.9994	0.03	15
Clostridioides difficile	630	4290253	300	314618	286016	28602	10	2 (234567891)	HISAT2	27075	27075	100	0	0	1	0.9466	0.9726	2.67	1527
Clostridioides difficile	630	4290253	300	314618	286016	28602	10	2 (234567891)	Kraken2 (RefSeq)	28602	28602	100	0	0	1	1	1	0	0
Clostridioides difficile	630	4290253	300	314618	286016	28602	10	2 (234567891)	Kraken2 (human)	39954	28590	71.56	11364	28.44	0.7156	0.9998	0.8342	0.02	6
Clostridioides difficile	630	4290253	300	314618	286016	28602	10	2 (234567891)	Novoalign	27940	27940	100	0	0	1	0.9769	0.9883	1.16	662
Clostridioides difficile	630	4290253	300	314618	286016	28602	10	2 (234567891)	SMALT	147387	28602	19.41	118785	80.59	0.1941	1	0.3251	0	0
Clostridioides difficile	630	4290253	300	314618	286016	28602	10	2 (234567891)	SNAP	28570	28570	100	0	0	1	0.9989	0.9994	0.06	32
Clostridioides difficile	630	4290253	300	314618	286016	28602	10	2 (234567891)	minimap2	28857	28602	99.12	255	0.88	0.9912	1	0.9956	0	0
Clostridioides difficile	630	4290253	300	314618	286016	28602	10	3 (345678912)	BWA-mem	28951	28602	98.79	349	1.21	0.9879	1	0.9939	0	0
Clostridioides difficile	630	4290253	300	314618	286016	28602	10	3 (345678912)	Bowtie2	28586	28586	100	0	0	1	0.9994	0.9997	0.03	16
Clostridioides difficile	630	4290253	300	314618	286016	28602	10	3 (345678912)	Centrifuge (RefSeq)	28600	28600	100	0	0	1	1	1	0	1
Clostridioides difficile	630	4290253	300	314618	286016	28602	10	3 (345678912)	Centrifuge (human)	50414	28600	56.73	21814	43.27	0.5673	1	0.7239	0	1
Clostridioides difficile	630	4290253	300	314618	286016	28602	10	3 (345678912)	GEM	28613	28585	99.9	28	0.1	0.999	0.9994	0.9992	0.03	17
Clostridioides difficile	630	4290253	300	314618	286016	28602	10	3 (345678912)	HISAT2	27167	27167	100	0	0	1	0.9498	0.9743	2.51	1435
Clostridioides difficile	630	4290253	300	314618	286016	28602	10	3 (345678912)	Kraken2 (RefSeq)	28606	28602	99.99	4	0.01	0.9999	1	0.9999	0	0
Clostridioides difficile	630	4290253	300	314618	286016	28602	10	3 (345678912)	Kraken2 (human)	39864	28598	71.74	11266	28.26	0.7174	0.9999	0.8354	0.01	2
Clostridioides difficile	630	4290253	300	314618	286016	28602	10	3 (345678912)	Novoalign	27950	27950	100	0	0	1	0.9772	0.9885	1.14	652
Clostridioides difficile	630	4290253	300	314618	286016	28602	10	3 (345678912)	SMALT	147658	28602	19.37	119056	80.63	0.1937	1	0.3245	0	0
Clostridioides difficile	630	4290253	300	314618	286016	28602	10	3 (345678912)	SNAP	28569	28569	100	0	0	1	0.9988	0.9994	0.06	33
Clostridioides difficile	630	4290253	300	314618	286016	28602	10	3 (345678912)	minimap2	28876	28602	99.05	274	0.95	0.9905	1	0.9952	0	0
Escherichia coli	K-12 substr. MG1655	4641653	150	618888	618888	0	0	1 (123456789)	BWA-mem	27	0	0	27	100	0	0	0	0	0
Escherichia coli	K-12 substr. MG1655	4641653	150	618888	618888	0	0	1 (123456789)	Bowtie2	0	0	NA	0	NA	NA	NA	NA	0	0
Escherichia coli	K-12 substr. MG1655	4641653	150	618888	618888	0	0	1 (123456789)	Centrifuge (RefSeq)	0	0	NA	0	NA	NA	NA	NA	0	0
Escherichia coli	K-12 substr. MG1655	4641653	150	618888	618888	0	0	1 (123456789)	Centrifuge (human)	1650	0	0	1650	100	0	0	0	0	0
Escherichia coli	K-12 substr. MG1655	4641653	150	618888	618888	0	0	1 (123456789)	GEM	18	0	0	18	100	0	0	0	0	0
Escherichia coli	K-12 substr. MG1655	4641653	150	618888	618888	0	0	1 (123456789)	HISAT2	0	0	NA	0	NA	NA	NA	NA	0	0
Escherichia coli	K-12 substr. MG1655	4641653	150	618888	618888	0	0	1 (123456789)	Kraken2 (RefSeq)	0	0	NA	0	NA	NA	NA	NA	0	0
Escherichia coli	K-12 substr. MG1655	4641653	150	618888	618888	0	0	1 (123456789)	Kraken2 (human)	660	0	0	660	100	0	0	0	0	0
Escherichia coli	K-12 substr. MG1655	4641653	150	618888	618888	0	0	1 (123456789)	Novoalign	0	0	NA	0	NA	NA	NA	NA	0	0
Escherichia coli	K-12 substr. MG1655	4641653	150	618888	618888	0	0	1 (123456789)	SMALT	76503	0	0	76503	100	0	0	0	0	0
Escherichia coli	K-12 substr. MG1655	4641653	150	618888	618888	0	0	1 (123456789)	SNAP	0	0	NA	0	NA	NA	NA	NA	0	0
Escherichia coli	K-12 substr. MG1655	4641653	150	618888	618888	0	0	1 (123456789)	minimap2	27	0	0	27	100	0	0	0	0	0
Escherichia coli	K-12 substr. MG1655	4641653	150	618888	618888	0	0	2 (234567891)	BWA-mem	2244	0	0	2244	100	0	0	0	0	0
Escherichia coli	K-12 substr. MG1655	4641653	150	618888	618888	0	0	2 (234567891)	Bowtie2	0	0	NA	0	NA	NA	NA	NA	0	0
Escherichia coli	K-12 substr. MG1655	4641653	150	618888	618888	0	0	2 (234567891)	Centrifuge (RefSeq)	2	0	0	2	100	0	0	0	0	0
Escherichia coli	K-12 substr. MG1655	4641653	150	618888	618888	0	0	2 (234567891)	Centrifuge (human)	1752	0	0	1752	100	0	0	0	0	0
Escherichia coli	K-12 substr. MG1655	4641653	150	618888	618888	0	0	2 (234567891)	GEM	26	0	0	26	100	0	0	0	0	0
Escherichia coli	K-12 substr. MG1655	4641653	150	618888	618888	0	0	2 (234567891)	HISAT2	0	0	NA	0	NA	NA	NA	NA	0	0
Escherichia coli	K-12 substr. MG1655	4641653	150	618888	618888	0	0	2 (234567891)	Kraken2 (RefSeq)	0	0	NA	0	NA	NA	NA	NA	0	0
Escherichia coli	K-12 substr. MG1655	4641653	150	618888	618888	0	0	2 (234567891)	Kraken2 (human)	620	0	0	620	100	0	0	0	0	0
Escherichia coli	K-12 substr. MG1655	4641653	150	618888	618888	0	0	2 (234567891)	Novoalign	0	0	NA	0	NA	NA	NA	NA	0	0
Escherichia coli	K-12 substr. MG1655	4641653	150	618888	618888	0	0	2 (234567891)	SMALT	76302	0	0	76302	100	0	0	0	0	0
Escherichia coli	K-12 substr. MG1655	4641653	150	618888	618888	0	0	2 (234567891)	SNAP	0	0	NA	0	NA	NA	NA	NA	0	0
Escherichia coli	K-12 substr. MG1655	4641653	150	618888	618888	0	0	2 (234567891)	minimap2	22	0	0	22	100	0	0	0	0	0
Escherichia coli	K-12 substr. MG1655	4641653	150	618888	618888	0	0	3 (345678912)	BWA-mem	2272	0	0	2272	100	0	0	0	0	0
Escherichia coli	K-12 substr. MG1655	4641653	150	618888	618888	0	0	3 (345678912)	Bowtie2	0	0	NA	0	NA	NA	NA	NA	0	0
Escherichia coli	K-12 substr. MG1655	4641653	150	618888	618888	0	0	3 (345678912)	Centrifuge (RefSeq)	4	0	0	4	100	0	0	0	0	0
Escherichia coli	K-12 substr. MG1655	4641653	150	618888	618888	0	0	3 (345678912)	Centrifuge (human)	1604	0	0	1604	100	0	0	0	0	0
Escherichia coli	K-12 substr. MG1655	4641653	150	618888	618888	0	0	3 (345678912)	GEM	23	0	0	23	100	0	0	0	0	0
Escherichia coli	K-12 substr. MG1655	4641653	150	618888	618888	0	0	3 (345678912)	HISAT2	0	0	NA	0	NA	NA	NA	NA	0	0
Escherichia coli	K-12 substr. MG1655	4641653	150	618888	618888	0	0	3 (345678912)	Kraken2 (RefSeq)	0	0	NA	0	NA	NA	NA	NA	0	0
Escherichia coli	K-12 substr. MG1655	4641653	150	618888	618888	0	0	3 (345678912)	Kraken2 (human)	662	0	0	662	100	0	0	0	0	0
Escherichia coli	K-12 substr. MG1655	4641653	150	618888	618888	0	0	3 (345678912)	Novoalign	0	0	NA	0	NA	NA	NA	NA	0	0
Escherichia coli	K-12 substr. MG1655	4641653	150	618888	618888	0	0	3 (345678912)	SMALT	76579	0	0	76579	100	0	0	0	0	0
Escherichia coli	K-12 substr. MG1655	4641653	150	618888	618888	0	0	3 (345678912)	SNAP	0	0	NA	0	NA	NA	NA	NA	0	0
Escherichia coli	K-12 substr. MG1655	4641653	150	618888	618888	0	0	3 (345678912)	minimap2	25	0	0	25	100	0	0	0	0	0
Escherichia coli	K-12 substr. MG1655	4641653	150	625078	618888	6190	1	1 (123456789)	BWA-mem	6241	6190	99.18	51	0.82	0.9918	1	0.9959	0	0
Escherichia coli	K-12 substr. MG1655	4641653	150	625078	618888	6190	1	1 (123456789)	Bowtie2	6190	6190	100	0	0	1	1	1	0	0
Escherichia coli	K-12 substr. MG1655	4641653	150	625078	618888	6190	1	1 (123456789)	Centrifuge (RefSeq)	6188	6188	100	0	0	1	0.9998	0.9999	0.02	1
Escherichia coli	K-12 substr. MG1655	4641653	150	625078	618888	6190	1	1 (123456789)	Centrifuge (human)	7838	6188	78.95	1650	21.05	0.7895	0.9998	0.8823	0.02	1
Escherichia coli	K-12 substr. MG1655	4641653	150	625078	618888	6190	1	1 (123456789)	GEM	6204	6186	99.71	18	0.29	0.9971	0.9994	0.9982	0.03	4
Escherichia coli	K-12 substr. MG1655	4641653	150	625078	618888	6190	1	1 (123456789)	HISAT2	6083	6083	100	0	0	1	0.9827	0.9913	0.86	107
Escherichia coli	K-12 substr. MG1655	4641653	150	625078	618888	6190	1	1 (123456789)	Kraken2 (RefSeq)	6190	6190	100	0	0	1	1	1	0	0
Escherichia coli	K-12 substr. MG1655	4641653	150	625078	618888	6190	1	1 (123456789)	Kraken2 (human)	6836	6176	90.35	660	9.65	0.9035	0.9989	0.9488	0.11	7
Escherichia coli	K-12 substr. MG1655	4641653	150	625078	618888	6190	1	1 (123456789)	Novoalign	5998	5998	100	0	0	1	0.969	0.9843	1.55	192
Escherichia coli	K-12 substr. MG1655	4641653	150	625078	618888	6190	1	1 (123456789)	SMALT	82650	6190	7.49	76460	92.51	0.0749	1	0.1394	0	0
Escherichia coli	K-12 substr. MG1655	4641653	150	625078	618888	6190	1	1 (123456789)	SNAP	6188	6188	100	0	0	1	0.9997	0.9998	0.02	2
Escherichia coli	K-12 substr. MG1655	4641653	150	625078	618888	6190	1	1 (123456789)	minimap2	6217	6190	99.57	27	0.43	0.9957	1	0.9978	0	0
Escherichia coli	K-12 substr. MG1655	4641653	150	625078	618888	6190	1	2 (234567891)	BWA-mem	6230	6190	99.36	40	0.64	0.9936	1	0.9968	0	0
Escherichia coli	K-12 substr. MG1655	4641653	150	625078	618888	6190	1	2 (234567891)	Bowtie2	6190	6190	100	0	0	1	1	1	0	0
Escherichia coli	K-12 substr. MG1655	4641653	150	625078	618888	6190	1	2 (234567891)	Centrifuge (RefSeq)	6192	6190	99.97	2	0.03	0.9997	1	0.9998	0	0
Escherichia coli	K-12 substr. MG1655	4641653	150	625078	618888	6190	1	2 (234567891)	Centrifuge (human)	7942	6190	77.94	1752	22.06	0.7794	1	0.876	0	0
Escherichia coli	K-12 substr. MG1655	4641653	150	625078	618888	6190	1	2 (234567891)	GEM	6208	6182	99.58	26	0.42	0.9958	0.9987	0.9972	0.06	8
Escherichia coli	K-12 substr. MG1655	4641653	150	625078	618888	6190	1	2 (234567891)	HISAT2	6100	6100	100	0	0	1	0.9855	0.9927	0.73	90
Escherichia coli	K-12 substr. MG1655	4641653	150	625078	618888	6190	1	2 (234567891)	Kraken2 (RefSeq)	6188	6188	100	0	0	1	0.9998	0.9999	0.02	1
Escherichia coli	K-12 substr. MG1655	4641653	150	625078	618888	6190	1	2 (234567891)	Kraken2 (human)	6802	6182	90.89	620	9.11	0.9089	0.9994	0.952	0.06	4
Escherichia coli	K-12 substr. MG1655	4641653	150	625078	618888	6190	1	2 (234567891)	Novoalign	5988	5988	100	0	0	1	0.9674	0.9834	1.63	202
Escherichia coli	K-12 substr. MG1655	4641653	150	625078	618888	6190	1	2 (234567891)	SMALT	82488	6190	7.5	76298	92.5	0.075	1	0.1395	0	0
Escherichia coli	K-12 substr. MG1655	4641653	150	625078	618888	6190	1	2 (234567891)	SNAP	6187	6187	100	0	0	1	0.9995	0.9997	0.02	3
Escherichia coli	K-12 substr. MG1655	4641653	150	625078	618888	6190	1	2 (234567891)	minimap2	6209	6187	99.65	22	0.35	0.9965	0.9995	0.998	0.02	3
Escherichia coli	K-12 substr. MG1655	4641653	150	625078	618888	6190	1	3 (345678912)	BWA-mem	6239	6190	99.21	49	0.79	0.9921	1	0.996	0	0
Escherichia coli	K-12 substr. MG1655	4641653	150	625078	618888	6190	1	3 (345678912)	Bowtie2	6190	6190	100	0	0	1	1	1	0	0
Escherichia coli	K-12 substr. MG1655	4641653	150	625078	618888	6190	1	3 (345678912)	Centrifuge (RefSeq)	6192	6188	99.94	4	0.06	0.9994	0.9998	0.9996	0.02	1
Escherichia coli	K-12 substr. MG1655	4641653	150	625078	618888	6190	1	3 (345678912)	Centrifuge (human)	7792	6188	79.41	1604	20.59	0.7941	0.9998	0.8852	0.02	1
Escherichia coli	K-12 substr. MG1655	4641653	150	625078	618888	6190	1	3 (345678912)	GEM	6209	6186	99.63	23	0.37	0.9963	0.9994	0.9978	0.03	4
Escherichia coli	K-12 substr. MG1655	4641653	150	625078	618888	6190	1	3 (345678912)	HISAT2	6081	6081	100	0	0	1	0.9824	0.9911	0.88	109
Escherichia coli	K-12 substr. MG1655	4641653	150	625078	618888	6190	1	3 (345678912)	Kraken2 (RefSeq)	6190	6190	100	0	0	1	1	1	0	0
Escherichia coli	K-12 substr. MG1655	4641653	150	625078	618888	6190	1	3 (345678912)	Kraken2 (human)	6842	6180	90.32	662	9.68	0.9032	0.9992	0.9488	0.08	5
Escherichia coli	K-12 substr. MG1655	4641653	150	625078	618888	6190	1	3 (345678912)	Novoalign	5998	5998	100	0	0	1	0.969	0.9843	1.55	192
Escherichia coli	K-12 substr. MG1655	4641653	150	625078	618888	6190	1	3 (345678912)	SMALT	82767	6190	7.48	76577	92.52	0.0748	1	0.1392	0	0
Escherichia coli	K-12 substr. MG1655	4641653	150	625078	618888	6190	1	3 (345678912)	SNAP	6185	6185	100	0	0	1	0.9992	0.9996	0.04	5
Escherichia coli	K-12 substr. MG1655	4641653	150	625078	618888	6190	1	3 (345678912)	minimap2	6214	6189	99.6	25	0.4	0.996	0.9998	0.9979	0.01	1
Escherichia coli	K-12 substr. MG1655	4641653	150	631266	618888	12378	2	1 (123456789)	BWA-mem	12429	12378	99.59	51	0.41	0.9959	1	0.9979	0	0
Escherichia coli	K-12 substr. MG1655	4641653	150	631266	618888	12378	2	1 (123456789)	Bowtie2	12378	12378	100	0	0	1	1	1	0	0
Escherichia coli	K-12 substr. MG1655	4641653	150	631266	618888	12378	2	1 (123456789)	Centrifuge (RefSeq)	12368	12368	100	0	0	1	0.9996	0.9998	0.04	5
Escherichia coli	K-12 substr. MG1655	4641653	150	631266	618888	12378	2	1 (123456789)	Centrifuge (human)	14018	12368	88.23	1650	11.77	0.8823	0.9996	0.9373	0.04	5
Escherichia coli	K-12 substr. MG1655	4641653	150	631266	618888	12378	2	1 (123456789)	GEM	12382	12364	99.85	18	0.15	0.9985	0.9989	0.9987	0.06	14
Escherichia coli	K-12 substr. MG1655	4641653	150	631266	618888	12378	2	1 (123456789)	HISAT2	12144	12144	100	0	0	1	0.9811	0.9905	0.95	234
Escherichia coli	K-12 substr. MG1655	4641653	150	631266	618888	12378	2	1 (123456789)	Kraken2 (RefSeq)	12378	12378	100	0	0	1	1	1	0	0
Escherichia coli	K-12 substr. MG1655	4641653	150	631266	618888	12378	2	1 (123456789)	Kraken2 (human)	13004	12344	94.92	660	5.08	0.9492	0.9986	0.9733	0.14	17
Escherichia coli	K-12 substr. MG1655	4641653	150	631266	618888	12378	2	1 (123456789)	Novoalign	11992	11992	100	0	0	1	0.9688	0.9842	1.56	386
Escherichia coli	K-12 substr. MG1655	4641653	150	631266	618888	12378	2	1 (123456789)	SMALT	88813	12378	13.94	76435	86.06	0.1394	1	0.2447	0	0
Escherichia coli	K-12 substr. MG1655	4641653	150	631266	618888	12378	2	1 (123456789)	SNAP	12371	12371	100	0	0	1	0.9994	0.9997	0.03	7
Escherichia coli	K-12 substr. MG1655	4641653	150	631266	618888	12378	2	1 (123456789)	minimap2	12402	12375	99.78	27	0.22	0.9978	0.9998	0.9988	0.01	3
Escherichia coli	K-12 substr. MG1655	4641653	150	631266	618888	12378	2	2 (234567891)	BWA-mem	12418	12378	99.68	40	0.32	0.9968	1	0.9984	0	0
Escherichia coli	K-12 substr. MG1655	4641653	150	631266	618888	12378	2	2 (234567891)	Bowtie2	12378	12378	100	0	0	1	1	1	0	0
Escherichia coli	K-12 substr. MG1655	4641653	150	631266	618888	12378	2	2 (234567891)	Centrifuge (RefSeq)	12378	12376	99.98	2	0.02	0.9998	0.9999	0.9998	0.01	1
Escherichia coli	K-12 substr. MG1655	4641653	150	631266	618888	12378	2	2 (234567891)	Centrifuge (human)	14128	12376	87.6	1752	12.4	0.876	0.9999	0.9339	0.01	1
Escherichia coli	K-12 substr. MG1655	4641653	150	631266	618888	12378	2	2 (234567891)	GEM	12395	12369	99.79	26	0.21	0.9979	0.9993	0.9986	0.04	9
Escherichia coli	K-12 substr. MG1655	4641653	150	631266	618888	12378	2	2 (234567891)	HISAT2	12154	12154	100	0	0	1	0.9819	0.9909	0.9	224
Escherichia coli	K-12 substr. MG1655	4641653	150	631266	618888	12378	2	2 (234567891)	Kraken2 (RefSeq)	12376	12376	100	0	0	1	0.9999	0.9999	0.01	1
Escherichia coli	K-12 substr. MG1655	4641653	150	631266	618888	12378	2	2 (234567891)	Kraken2 (human)	12970	12350	95.22	620	4.78	0.9522	0.9989	0.975	0.11	14
Escherichia coli	K-12 substr. MG1655	4641653	150	631266	618888	12378	2	2 (234567891)	Novoalign	11952	11952	100	0	0	1	0.9656	0.9825	1.72	426
Escherichia coli	K-12 substr. MG1655	4641653	150	631266	618888	12378	2	2 (234567891)	SMALT	88588	12378	13.97	76210	86.03	0.1397	1	0.2452	0	0
Escherichia coli	K-12 substr. MG1655	4641653	150	631266	618888	12378	2	2 (234567891)	SNAP	12366	12366	100	0	0	1	0.999	0.9995	0.05	12
Escherichia coli	K-12 substr. MG1655	4641653	150	631266	618888	12378	2	2 (234567891)	minimap2	12399	12377	99.82	22	0.18	0.9982	0.9999	0.999	0	1
Escherichia coli	K-12 substr. MG1655	4641653	150	631266	618888	12378	2	3 (345678912)	BWA-mem	12427	12378	99.61	49	0.39	0.9961	1	0.998	0	0
Escherichia coli	K-12 substr. MG1655	4641653	150	631266	618888	12378	2	3 (345678912)	Bowtie2	12378	12378	100	0	0	1	1	1	0	0
Escherichia coli	K-12 substr. MG1655	4641653	150	631266	618888	12378	2	3 (345678912)	Centrifuge (RefSeq)	12378	12374	99.97	4	0.03	0.9997	0.9998	0.9997	0.02	2
Escherichia coli	K-12 substr. MG1655	4641653	150	631266	618888	12378	2	3 (345678912)	Centrifuge (human)	13978	12374	88.52	1604	11.48	0.8852	0.9998	0.939	0.02	2
Escherichia coli	K-12 substr. MG1655	4641653	150	631266	618888	12378	2	3 (345678912)	GEM	12395	12372	99.81	23	0.19	0.9981	0.9995	0.9988	0.02	6
Escherichia coli	K-12 substr. MG1655	4641653	150	631266	618888	12378	2	3 (345678912)	HISAT2	12169	12169	100	0	0	1	0.9831	0.9915	0.84	209
Escherichia coli	K-12 substr. MG1655	4641653	150	631266	618888	12378	2	3 (345678912)	Kraken2 (RefSeq)	12378	12378	100	0	0	1	1	1	0	0
Escherichia coli	K-12 substr. MG1655	4641653	150	631266	618888	12378	2	3 (345678912)	Kraken2 (human)	13032	12370	94.92	662	5.08	0.9492	0.9997	0.9738	0.03	4
Escherichia coli	K-12 substr. MG1655	4641653	150	631266	618888	12378	2	3 (345678912)	Novoalign	11960	11960	100	0	0	1	0.9662	0.9828	1.69	418
Escherichia coli	K-12 substr. MG1655	4641653	150	631266	618888	12378	2	3 (345678912)	SMALT	88970	12378	13.91	76592	86.09	0.1391	1	0.2442	0	0
Escherichia coli	K-12 substr. MG1655	4641653	150	631266	618888	12378	2	3 (345678912)	SNAP	12361	12361	100	0	0	1	0.9986	0.9993	0.07	17
Escherichia coli	K-12 substr. MG1655	4641653	150	631266	618888	12378	2	3 (345678912)	minimap2	12401	12376	99.8	25	0.2	0.998	0.9998	0.9989	0.01	2
Escherichia coli	K-12 substr. MG1655	4641653	150	637456	618888	18568	3	1 (123456789)	BWA-mem	18619	18568	99.73	51	0.27	0.9973	1	0.9986	0	0
Escherichia coli	K-12 substr. MG1655	4641653	150	637456	618888	18568	3	1 (123456789)	Bowtie2	18567	18567	100	0	0	1	0.9999	0.9999	0	1
Escherichia coli	K-12 substr. MG1655	4641653	150	637456	618888	18568	3	1 (123456789)	Centrifuge (RefSeq)	18546	18546	100	0	0	1	0.9994	0.9997	0.06	11
Escherichia coli	K-12 substr. MG1655	4641653	150	637456	618888	18568	3	1 (123456789)	Centrifuge (human)	20198	18548	91.83	1650	8.17	0.9183	0.9995	0.9572	0.05	10
Escherichia coli	K-12 substr. MG1655	4641653	150	637456	618888	18568	3	1 (123456789)	GEM	18566	18548	99.9	18	0.1	0.999	0.9989	0.9989	0.05	20
Escherichia coli	K-12 substr. MG1655	4641653	150	637456	618888	18568	3	1 (123456789)	HISAT2	18257	18257	100	0	0	1	0.9833	0.9916	0.84	311
Escherichia coli	K-12 substr. MG1655	4641653	150	637456	618888	18568	3	1 (123456789)	Kraken2 (RefSeq)	18568	18568	100	0	0	1	1	1	0	0
Escherichia coli	K-12 substr. MG1655	4641653	150	637456	618888	18568	3	1 (123456789)	Kraken2 (human)	19210	18550	96.56	660	3.44	0.9656	0.9995	0.9823	0.05	9
Escherichia coli	K-12 substr. MG1655	4641653	150	637456	618888	18568	3	1 (123456789)	Novoalign	18022	18022	100	0	0	1	0.9706	0.9851	1.47	546
Escherichia coli	K-12 substr. MG1655	4641653	150	637456	618888	18568	3	1 (123456789)	SMALT	95064	18568	19.53	76496	80.47	0.1953	1	0.3268	0	0
Escherichia coli	K-12 substr. MG1655	4641653	150	637456	618888	18568	3	1 (123456789)	SNAP	18554	18554	100	0	0	1	0.9992	0.9996	0.04	14
Escherichia coli	K-12 substr. MG1655	4641653	150	637456	618888	18568	3	1 (123456789)	minimap2	18589	18562	99.85	27	0.15	0.9985	0.9997	0.9991	0.02	6
Escherichia coli	K-12 substr. MG1655	4641653	150	637456	618888	18568	3	2 (234567891)	BWA-mem	18608	18568	99.79	40	0.21	0.9979	1	0.9989	0	0
Escherichia coli	K-12 substr. MG1655	4641653	150	637456	618888	18568	3	2 (234567891)	Bowtie2	18567	18567	100	0	0	1	0.9999	0.9999	0	1
Escherichia coli	K-12 substr. MG1655	4641653	150	637456	618888	18568	3	2 (234567891)	Centrifuge (RefSeq)	18552	18550	99.99	2	0.01	0.9999	0.9995	0.9997	0.05	9
Escherichia coli	K-12 substr. MG1655	4641653	150	637456	618888	18568	3	2 (234567891)	Centrifuge (human)	20302	18550	91.37	1752	8.63	0.9137	0.9995	0.9547	0.05	9
Escherichia coli	K-12 substr. MG1655	4641653	150	637456	618888	18568	3	2 (234567891)	GEM	18569	18543	99.86	26	0.14	0.9986	0.9987	0.9986	0.07	25
Escherichia coli	K-12 substr. MG1655	4641653	150	637456	618888	18568	3	2 (234567891)	HISAT2	18219	18219	100	0	0	1	0.9812	0.9905	0.94	349
Escherichia coli	K-12 substr. MG1655	4641653	150	637456	618888	18568	3	2 (234567891)	Kraken2 (RefSeq)	18566	18566	100	0	0	1	0.9999	0.9999	0.01	1
Escherichia coli	K-12 substr. MG1655	4641653	150	637456	618888	18568	3	2 (234567891)	Kraken2 (human)	19154	18534	96.76	620	3.24	0.9676	0.9991	0.9831	0.09	17
Escherichia coli	K-12 substr. MG1655	4641653	150	637456	618888	18568	3	2 (234567891)	Novoalign	17928	17928	100	0	0	1	0.9655	0.9824	1.72	640
Escherichia coli	K-12 substr. MG1655	4641653	150	637456	618888	18568	3	2 (234567891)	SMALT	94790	18568	19.59	76222	80.41	0.1959	1	0.3276	0	0
Escherichia coli	K-12 substr. MG1655	4641653	150	637456	618888	18568	3	2 (234567891)	SNAP	18552	18552	100	0	0	1	0.9991	0.9995	0.04	16
Escherichia coli	K-12 substr. MG1655	4641653	150	637456	618888	18568	3	2 (234567891)	minimap2	18587	18565	99.88	22	0.12	0.9988	0.9998	0.9993	0.01	3
Escherichia coli	K-12 substr. MG1655	4641653	150	637456	618888	18568	3	3 (345678912)	BWA-mem	18617	18568	99.74	49	0.26	0.9974	1	0.9987	0	0
Escherichia coli	K-12 substr. MG1655	4641653	150	637456	618888	18568	3	3 (345678912)	Bowtie2	18568	18568	100	0	0	1	1	1	0	0
Escherichia coli	K-12 substr. MG1655	4641653	150	637456	618888	18568	3	3 (345678912)	Centrifuge (RefSeq)	18550	18546	99.98	4	0.02	0.9998	0.9994	0.9996	0.06	11
Escherichia coli	K-12 substr. MG1655	4641653	150	637456	618888	18568	3	3 (345678912)	Centrifuge (human)	20150	18546	92.04	1604	7.96	0.9204	0.9994	0.9583	0.06	11
Escherichia coli	K-12 substr. MG1655	4641653	150	637456	618888	18568	3	3 (345678912)	GEM	18547	18524	99.88	23	0.12	0.9988	0.9976	0.9982	0.12	44
Escherichia coli	K-12 substr. MG1655	4641653	150	637456	618888	18568	3	3 (345678912)	HISAT2	18206	18206	100	0	0	1	0.9805	0.9902	0.97	362
Escherichia coli	K-12 substr. MG1655	4641653	150	637456	618888	18568	3	3 (345678912)	Kraken2 (RefSeq)	18568	18568	100	0	0	1	1	1	0	0
Escherichia coli	K-12 substr. MG1655	4641653	150	637456	618888	18568	3	3 (345678912)	Kraken2 (human)	19204	18542	96.55	662	3.45	0.9655	0.9993	0.9821	0.07	13
Escherichia coli	K-12 substr. MG1655	4641653	150	637456	618888	18568	3	3 (345678912)	Novoalign	17910	17910	100	0	0	1	0.9646	0.982	1.77	658
Escherichia coli	K-12 substr. MG1655	4641653	150	637456	618888	18568	3	3 (345678912)	SMALT	95150	18568	19.51	76582	80.49	0.1951	1	0.3265	0	0
Escherichia coli	K-12 substr. MG1655	4641653	150	637456	618888	18568	3	3 (345678912)	SNAP	18546	18546	100	0	0	1	0.9988	0.9994	0.06	22
Escherichia coli	K-12 substr. MG1655	4641653	150	637456	618888	18568	3	3 (345678912)	minimap2	18589	18564	99.87	25	0.13	0.9987	0.9998	0.9992	0.01	4
Escherichia coli	K-12 substr. MG1655	4641653	150	643644	618888	24756	4	1 (123456789)	BWA-mem	24807	24756	99.79	51	0.21	0.9979	1	0.9989	0	0
Escherichia coli	K-12 substr. MG1655	4641653	150	643644	618888	24756	4	1 (123456789)	Bowtie2	24756	24756	100	0	0	1	1	1	0	0
Escherichia coli	K-12 substr. MG1655	4641653	150	643644	618888	24756	4	1 (123456789)	Centrifuge (RefSeq)	24730	24730	100	0	0	1	0.9995	0.9997	0.05	13
Escherichia coli	K-12 substr. MG1655	4641653	150	643644	618888	24756	4	1 (123456789)	Centrifuge (human)	26380	24730	93.75	1650	6.25	0.9375	0.9995	0.9675	0.05	13
Escherichia coli	K-12 substr. MG1655	4641653	150	643644	618888	24756	4	1 (123456789)	GEM	24739	24721	99.93	18	0.07	0.9993	0.9986	0.9989	0.07	35
Escherichia coli	K-12 substr. MG1655	4641653	150	643644	618888	24756	4	1 (123456789)	HISAT2	24303	24303	100	0	0	1	0.9817	0.9908	0.91	453
Escherichia coli	K-12 substr. MG1655	4641653	150	643644	618888	24756	4	1 (123456789)	Kraken2 (RefSeq)	24756	24756	100	0	0	1	1	1	0	0
Escherichia coli	K-12 substr. MG1655	4641653	150	643644	618888	24756	4	1 (123456789)	Kraken2 (human)	25364	24704	97.4	660	2.6	0.974	0.9989	0.9863	0.11	26
Escherichia coli	K-12 substr. MG1655	4641653	150	643644	618888	24756	4	1 (123456789)	Novoalign	23904	23904	100	0	0	1	0.9656	0.9825	1.72	852
Escherichia coli	K-12 substr. MG1655	4641653	150	643644	618888	24756	4	1 (123456789)	SMALT	101235	24756	24.45	76479	75.55	0.2445	1	0.3929	0	0
Escherichia coli	K-12 substr. MG1655	4641653	150	643644	618888	24756	4	1 (123456789)	SNAP	24739	24739	100	0	0	1	0.9993	0.9996	0.03	17
Escherichia coli	K-12 substr. MG1655	4641653	150	643644	618888	24756	4	1 (123456789)	minimap2	24779	24752	99.89	27	0.11	0.9989	0.9998	0.9993	0.01	4
Escherichia coli	K-12 substr. MG1655	4641653	150	643644	618888	24756	4	2 (234567891)	BWA-mem	24796	24756	99.84	40	0.16	0.9984	1	0.9992	0	0
Escherichia coli	K-12 substr. MG1655	4641653	150	643644	618888	24756	4	2 (234567891)	Bowtie2	24755	24755	100	0	0	1	1	1	0	1
Escherichia coli	K-12 substr. MG1655	4641653	150	643644	618888	24756	4	2 (234567891)	Centrifuge (RefSeq)	24740	24738	99.99	2	0.01	0.9999	0.9996	0.9997	0.04	9
Escherichia coli	K-12 substr. MG1655	4641653	150	643644	618888	24756	4	2 (234567891)	Centrifuge (human)	26490	24738	93.39	1752	6.61	0.9339	0.9996	0.9656	0.04	9
Escherichia coli	K-12 substr. MG1655	4641653	150	643644	618888	24756	4	2 (234567891)	GEM	24760	24734	99.89	26	0.11	0.9989	0.9991	0.999	0.04	22
Escherichia coli	K-12 substr. MG1655	4641653	150	643644	618888	24756	4	2 (234567891)	HISAT2	24339	24339	100	0	0	1	0.9832	0.9915	0.84	417
Escherichia coli	K-12 substr. MG1655	4641653	150	643644	618888	24756	4	2 (234567891)	Kraken2 (RefSeq)	24756	24756	100	0	0	1	1	1	0	0
Escherichia coli	K-12 substr. MG1655	4641653	150	643644	618888	24756	4	2 (234567891)	Kraken2 (human)	25326	24706	97.55	620	2.45	0.9755	0.999	0.9871	0.1	25
Escherichia coli	K-12 substr. MG1655	4641653	150	643644	618888	24756	4	2 (234567891)	Novoalign	23936	23936	100	0	0	1	0.9669	0.9832	1.66	820
Escherichia coli	K-12 substr. MG1655	4641653	150	643644	618888	24756	4	2 (234567891)	SMALT	100938	24756	24.53	76182	75.47	0.2453	1	0.394	0	0
Escherichia coli	K-12 substr. MG1655	4641653	150	643644	618888	24756	4	2 (234567891)	SNAP	24731	24731	100	0	0	1	0.999	0.9995	0.05	25
Escherichia coli	K-12 substr. MG1655	4641653	150	643644	618888	24756	4	2 (234567891)	minimap2	24771	24749	99.91	22	0.09	0.9991	0.9997	0.9994	0.01	7
Escherichia coli	K-12 substr. MG1655	4641653	150	643644	618888	24756	4	3 (345678912)	BWA-mem	24805	24756	99.8	49	0.2	0.998	1	0.999	0	0
Escherichia coli	K-12 substr. MG1655	4641653	150	643644	618888	24756	4	3 (345678912)	Bowtie2	24755	24755	100	0	0	1	1	1	0	1
Escherichia coli	K-12 substr. MG1655	4641653	150	643644	618888	24756	4	3 (345678912)	Centrifuge (RefSeq)	24736	24732	99.98	4	0.02	0.9998	0.9995	0.9996	0.05	12
Escherichia coli	K-12 substr. MG1655	4641653	150	643644	618888	24756	4	3 (345678912)	Centrifuge (human)	26336	24732	93.91	1604	6.09	0.9391	0.9995	0.9684	0.05	12
Escherichia coli	K-12 substr. MG1655	4641653	150	643644	618888	24756	4	3 (345678912)	GEM	24756	24733	99.91	23	0.09	0.9991	0.9991	0.9991	0.05	23
Escherichia coli	K-12 substr. MG1655	4641653	150	643644	618888	24756	4	3 (345678912)	HISAT2	24324	24324	100	0	0	1	0.9825	0.9912	0.87	432
Escherichia coli	K-12 substr. MG1655	4641653	150	643644	618888	24756	4	3 (345678912)	Kraken2 (RefSeq)	24756	24756	100	0	0	1	1	1	0	0
Escherichia coli	K-12 substr. MG1655	4641653	150	643644	618888	24756	4	3 (345678912)	Kraken2 (human)	25378	24716	97.39	662	2.61	0.9739	0.9992	0.9864	0.08	20
Escherichia coli	K-12 substr. MG1655	4641653	150	643644	618888	24756	4	3 (345678912)	Novoalign	23878	23878	100	0	0	1	0.9645	0.9819	1.77	878
Escherichia coli	K-12 substr. MG1655	4641653	150	643644	618888	24756	4	3 (345678912)	SMALT	101342	24756	24.43	76586	75.57	0.2443	1	0.3927	0	0
Escherichia coli	K-12 substr. MG1655	4641653	150	643644	618888	24756	4	3 (345678912)	SNAP	24733	24733	100	0	0	1	0.9991	0.9995	0.05	23
Escherichia coli	K-12 substr. MG1655	4641653	150	643644	618888	24756	4	3 (345678912)	minimap2	24777	24752	99.9	25	0.1	0.999	0.9998	0.9994	0.01	4
Escherichia coli	K-12 substr. MG1655	4641653	150	649834	618888	30946	5	1 (123456789)	BWA-mem	30997	30946	99.84	51	0.16	0.9984	1	0.9992	0	0
Escherichia coli	K-12 substr. MG1655	4641653	150	649834	618888	30946	5	1 (123456789)	Bowtie2	30944	30944	100	0	0	1	0.9999	0.9999	0	2
Escherichia coli	K-12 substr. MG1655	4641653	150	649834	618888	30946	5	1 (123456789)	Centrifuge (RefSeq)	30916	30916	100	0	0	1	0.9995	0.9997	0.05	15
Escherichia coli	K-12 substr. MG1655	4641653	150	649834	618888	30946	5	1 (123456789)	Centrifuge (human)	32566	30916	94.93	1650	5.07	0.9493	0.9995	0.9738	0.05	15
Escherichia coli	K-12 substr. MG1655	4641653	150	649834	618888	30946	5	1 (123456789)	GEM	30942	30924	99.94	18	0.06	0.9994	0.9993	0.9993	0.04	22
Escherichia coli	K-12 substr. MG1655	4641653	150	649834	618888	30946	5	1 (123456789)	HISAT2	30403	30403	100	0	0	1	0.9825	0.9912	0.88	543
Escherichia coli	K-12 substr. MG1655	4641653	150	649834	618888	30946	5	1 (123456789)	Kraken2 (RefSeq)	30942	30942	100	0	0	1	0.9999	0.9999	0.01	2
Escherichia coli	K-12 substr. MG1655	4641653	150	649834	618888	30946	5	1 (123456789)	Kraken2 (human)	31554	30894	97.91	660	2.09	0.9791	0.9992	0.989	0.08	26
Escherichia coli	K-12 substr. MG1655	4641653	150	649834	618888	30946	5	1 (123456789)	Novoalign	29870	29870	100	0	0	1	0.9652	0.9823	1.74	1076
Escherichia coli	K-12 substr. MG1655	4641653	150	649834	618888	30946	5	1 (123456789)	SMALT	107415	30946	28.81	76469	71.19	0.2881	1	0.4473	0	0
Escherichia coli	K-12 substr. MG1655	4641653	150	649834	618888	30946	5	1 (123456789)	SNAP	30916	30916	100	0	0	1	0.999	0.9995	0.05	30
Escherichia coli	K-12 substr. MG1655	4641653	150	649834	618888	30946	5	1 (123456789)	minimap2	30965	30938	99.91	27	0.09	0.9991	0.9997	0.9994	0.01	8
Escherichia coli	K-12 substr. MG1655	4641653	150	649834	618888	30946	5	2 (234567891)	BWA-mem	30986	30946	99.87	40	0.13	0.9987	1	0.9993	0	0
Escherichia coli	K-12 substr. MG1655	4641653	150	649834	618888	30946	5	2 (234567891)	Bowtie2	30946	30946	100	0	0	1	1	1	0	0
Escherichia coli	K-12 substr. MG1655	4641653	150	649834	618888	30946	5	2 (234567891)	Centrifuge (RefSeq)	30926	30924	99.99	2	0.01	0.9999	0.9996	0.9997	0.04	11
Escherichia coli	K-12 substr. MG1655	4641653	150	649834	618888	30946	5	2 (234567891)	Centrifuge (human)	32674	30922	94.64	1752	5.36	0.9464	0.9996	0.9723	0.04	12
Escherichia coli	K-12 substr. MG1655	4641653	150	649834	618888	30946	5	2 (234567891)	GEM	30945	30919	99.92	26	0.08	0.9992	0.9991	0.9991	0.04	27
Escherichia coli	K-12 substr. MG1655	4641653	150	649834	618888	30946	5	2 (234567891)	HISAT2	30440	30440	100	0	0	1	0.9836	0.9917	0.82	506
Escherichia coli	K-12 substr. MG1655	4641653	150	649834	618888	30946	5	2 (234567891)	Kraken2 (RefSeq)	30944	30944	100	0	0	1	1	1	0	1
Escherichia coli	K-12 substr. MG1655	4641653	150	649834	618888	30946	5	2 (234567891)	Kraken2 (human)	31524	30904	98.03	620	1.97	0.9803	0.9993	0.9897	0.07	21
Escherichia coli	K-12 substr. MG1655	4641653	150	649834	618888	30946	5	2 (234567891)	Novoalign	29904	29904	100	0	0	1	0.9663	0.9829	1.68	1042
Escherichia coli	K-12 substr. MG1655	4641653	150	649834	618888	30946	5	2 (234567891)	SMALT	107205	30946	28.87	76259	71.13	0.2887	1	0.448	0	0
Escherichia coli	K-12 substr. MG1655	4641653	150	649834	618888	30946	5	2 (234567891)	SNAP	30918	30918	100	0	0	1	0.9991	0.9995	0.05	28
Escherichia coli	K-12 substr. MG1655	4641653	150	649834	618888	30946	5	2 (234567891)	minimap2	30960	30938	99.93	22	0.07	0.9993	0.9997	0.9995	0.01	8
Escherichia coli	K-12 substr. MG1655	4641653	150	649834	618888	30946	5	3 (345678912)	BWA-mem	30995	30946	99.84	49	0.16	0.9984	1	0.9992	0	0
Escherichia coli	K-12 substr. MG1655	4641653	150	649834	618888	30946	5	3 (345678912)	Bowtie2	30946	30946	100	0	0	1	1	1	0	0
Escherichia coli	K-12 substr. MG1655	4641653	150	649834	618888	30946	5	3 (345678912)	Centrifuge (RefSeq)	30918	30914	99.99	4	0.01	0.9999	0.9995	0.9997	0.05	16
Escherichia coli	K-12 substr. MG1655	4641653	150	649834	618888	30946	5	3 (345678912)	Centrifuge (human)	32518	30914	95.07	1604	4.93	0.9507	0.9995	0.9745	0.05	16
Escherichia coli	K-12 substr. MG1655	4641653	150	649834	618888	30946	5	3 (345678912)	GEM	30937	30914	99.93	23	0.07	0.9993	0.999	0.9991	0.05	32
Escherichia coli	K-12 substr. MG1655	4641653	150	649834	618888	30946	5	3 (345678912)	HISAT2	30432	30432	100	0	0	1	0.9834	0.9916	0.83	514
Escherichia coli	K-12 substr. MG1655	4641653	150	649834	618888	30946	5	3 (345678912)	Kraken2 (RefSeq)	30944	30944	100	0	0	1	1	1	0	1
Escherichia coli	K-12 substr. MG1655	4641653	150	649834	618888	30946	5	3 (345678912)	Kraken2 (human)	31564	30902	97.9	662	2.1	0.979	0.9993	0.989	0.07	22
Escherichia coli	K-12 substr. MG1655	4641653	150	649834	618888	30946	5	3 (345678912)	Novoalign	29886	29886	100	0	0	1	0.9657	0.9826	1.71	1060
Escherichia coli	K-12 substr. MG1655	4641653	150	649834	618888	30946	5	3 (345678912)	SMALT	107465	30946	28.8	76519	71.2	0.288	1	0.4472	0	0
Escherichia coli	K-12 substr. MG1655	4641653	150	649834	618888	30946	5	3 (345678912)	SNAP	30916	30916	100	0	0	1	0.999	0.9995	0.05	30
Escherichia coli	K-12 substr. MG1655	4641653	150	649834	618888	30946	5	3 (345678912)	minimap2	30964	30939	99.92	25	0.08	0.9992	0.9998	0.9995	0.01	7
Escherichia coli	K-12 substr. MG1655	4641653	150	656022	618888	37134	6	1 (123456789)	BWA-mem	37185	37134	99.86	51	0.14	0.9986	1	0.9993	0	0
Escherichia coli	K-12 substr. MG1655	4641653	150	656022	618888	37134	6	1 (123456789)	Bowtie2	37134	37134	100	0	0	1	1	1	0	0
Escherichia coli	K-12 substr. MG1655	4641653	150	656022	618888	37134	6	1 (123456789)	Centrifuge (RefSeq)	37106	37106	100	0	0	1	0.9996	0.9998	0.04	14
Escherichia coli	K-12 substr. MG1655	4641653	150	656022	618888	37134	6	1 (123456789)	Centrifuge (human)	38754	37104	95.74	1650	4.26	0.9574	0.9996	0.978	0.04	15
Escherichia coli	K-12 substr. MG1655	4641653	150	656022	618888	37134	6	1 (123456789)	GEM	37126	37108	99.95	18	0.05	0.9995	0.9993	0.9994	0.04	26
Escherichia coli	K-12 substr. MG1655	4641653	150	656022	618888	37134	6	1 (123456789)	HISAT2	36512	36512	100	0	0	1	0.9832	0.9915	0.84	622
Escherichia coli	K-12 substr. MG1655	4641653	150	656022	618888	37134	6	1 (123456789)	Kraken2 (RefSeq)	37132	37132	100	0	0	1	1	1	0	1
Escherichia coli	K-12 substr. MG1655	4641653	150	656022	618888	37134	6	1 (123456789)	Kraken2 (human)	37732	37072	98.25	660	1.75	0.9825	0.9992	0.9908	0.08	31
Escherichia coli	K-12 substr. MG1655	4641653	150	656022	618888	37134	6	1 (123456789)	Novoalign	35976	35976	100	0	0	1	0.9688	0.9842	1.56	1158
Escherichia coli	K-12 substr. MG1655	4641653	150	656022	618888	37134	6	1 (123456789)	SMALT	113574	37134	32.7	76440	67.3	0.327	1	0.4928	0	0
Escherichia coli	K-12 substr. MG1655	4641653	150	656022	618888	37134	6	1 (123456789)	SNAP	37092	37092	100	0	0	1	0.9989	0.9994	0.06	42
Escherichia coli	K-12 substr. MG1655	4641653	150	656022	618888	37134	6	1 (123456789)	minimap2	37150	37123	99.93	27	0.07	0.9993	0.9997	0.9995	0.01	11
Escherichia coli	K-12 substr. MG1655	4641653	150	656022	618888	37134	6	2 (234567891)	BWA-mem	37174	37134	99.89	40	0.11	0.9989	1	0.9994	0	0
Escherichia coli	K-12 substr. MG1655	4641653	150	656022	618888	37134	6	2 (234567891)	Bowtie2	37133	37133	100	0	0	1	1	1	0	1
Escherichia coli	K-12 substr. MG1655	4641653	150	656022	618888	37134	6	2 (234567891)	Centrifuge (RefSeq)	37112	37110	99.99	2	0.01	0.9999	0.9997	0.9998	0.03	12
Escherichia coli	K-12 substr. MG1655	4641653	150	656022	618888	37134	6	2 (234567891)	Centrifuge (human)	38862	37110	95.49	1752	4.51	0.9549	0.9997	0.9768	0.03	12
Escherichia coli	K-12 substr. MG1655	4641653	150	656022	618888	37134	6	2 (234567891)	GEM	37131	37105	99.93	26	0.07	0.9993	0.9992	0.9992	0.04	29
Escherichia coli	K-12 substr. MG1655	4641653	150	656022	618888	37134	6	2 (234567891)	HISAT2	36530	36530	100	0	0	1	0.9837	0.9918	0.81	604
Escherichia coli	K-12 substr. MG1655	4641653	150	656022	618888	37134	6	2 (234567891)	Kraken2 (RefSeq)	37134	37134	100	0	0	1	1	1	0	0
Escherichia coli	K-12 substr. MG1655	4641653	150	656022	618888	37134	6	2 (234567891)	Kraken2 (human)	37696	37076	98.36	620	1.64	0.9836	0.9992	0.9913	0.08	29
Escherichia coli	K-12 substr. MG1655	4641653	150	656022	618888	37134	6	2 (234567891)	Novoalign	35994	35994	100	0	0	1	0.9693	0.9844	1.53	1140
Escherichia coli	K-12 substr. MG1655	4641653	150	656022	618888	37134	6	2 (234567891)	SMALT	113347	37134	32.76	76213	67.24	0.3276	1	0.4935	0	0
Escherichia coli	K-12 substr. MG1655	4641653	150	656022	618888	37134	6	2 (234567891)	SNAP	37098	37098	100	0	0	1	0.999	0.9995	0.05	36
Escherichia coli	K-12 substr. MG1655	4641653	150	656022	618888	37134	6	2 (234567891)	minimap2	37148	37126	99.94	22	0.06	0.9994	0.9998	0.9996	0.01	8
Escherichia coli	K-12 substr. MG1655	4641653	150	656022	618888	37134	6	3 (345678912)	BWA-mem	37183	37134	99.87	49	0.13	0.9987	1	0.9993	0	0
Escherichia coli	K-12 substr. MG1655	4641653	150	656022	618888	37134	6	3 (345678912)	Bowtie2	37134	37134	100	0	0	1	1	1	0	0
Escherichia coli	K-12 substr. MG1655	4641653	150	656022	618888	37134	6	3 (345678912)	Centrifuge (RefSeq)	37094	37090	99.99	4	0.01	0.9999	0.9994	0.9996	0.06	22
Escherichia coli	K-12 substr. MG1655	4641653	150	656022	618888	37134	6	3 (345678912)	Centrifuge (human)	38694	37090	95.85	1604	4.15	0.9585	0.9994	0.9785	0.06	22
Escherichia coli	K-12 substr. MG1655	4641653	150	656022	618888	37134	6	3 (345678912)	GEM	37116	37093	99.94	23	0.06	0.9994	0.9989	0.9991	0.06	41
Escherichia coli	K-12 substr. MG1655	4641653	150	656022	618888	37134	6	3 (345678912)	HISAT2	36472	36472	100	0	0	1	0.9822	0.991	0.89	662
Escherichia coli	K-12 substr. MG1655	4641653	150	656022	618888	37134	6	3 (345678912)	Kraken2 (RefSeq)	37134	37134	100	0	0	1	1	1	0	0
Escherichia coli	K-12 substr. MG1655	4641653	150	656022	618888	37134	6	3 (345678912)	Kraken2 (human)	37722	37060	98.25	662	1.75	0.9825	0.999	0.9907	0.1	37
Escherichia coli	K-12 substr. MG1655	4641653	150	656022	618888	37134	6	3 (345678912)	Novoalign	35818	35818	100	0	0	1	0.9646	0.982	1.77	1316
Escherichia coli	K-12 substr. MG1655	4641653	150	656022	618888	37134	6	3 (345678912)	SMALT	113674	37134	32.67	76540	67.33	0.3267	1	0.4925	0	0
Escherichia coli	K-12 substr. MG1655	4641653	150	656022	618888	37134	6	3 (345678912)	SNAP	37090	37090	100	0	0	1	0.9988	0.9994	0.06	44
Escherichia coli	K-12 substr. MG1655	4641653	150	656022	618888	37134	6	3 (345678912)	minimap2	37151	37126	99.93	25	0.07	0.9993	0.9998	0.9995	0.01	8
Escherichia coli	K-12 substr. MG1655	4641653	150	662212	618888	43324	7	1 (123456789)	BWA-mem	43375	43324	99.88	51	0.12	0.9988	1	0.9994	0	0
Escherichia coli	K-12 substr. MG1655	4641653	150	662212	618888	43324	7	1 (123456789)	Bowtie2	43324	43324	100	0	0	1	1	1	0	0
Escherichia coli	K-12 substr. MG1655	4641653	150	662212	618888	43324	7	1 (123456789)	Centrifuge (RefSeq)	43296	43296	100	0	0	1	0.9997	0.9998	0.03	14
Escherichia coli	K-12 substr. MG1655	4641653	150	662212	618888	43324	7	1 (123456789)	Centrifuge (human)	44942	43292	96.33	1650	3.67	0.9633	0.9996	0.9811	0.04	16
Escherichia coli	K-12 substr. MG1655	4641653	150	662212	618888	43324	7	1 (123456789)	GEM	43303	43285	99.96	18	0.04	0.9996	0.9991	0.9993	0.05	39
Escherichia coli	K-12 substr. MG1655	4641653	150	662212	618888	43324	7	1 (123456789)	HISAT2	42627	42627	100	0	0	1	0.9839	0.9919	0.8	697
Escherichia coli	K-12 substr. MG1655	4641653	150	662212	618888	43324	7	1 (123456789)	Kraken2 (RefSeq)	43324	43324	100	0	0	1	1	1	0	0
Escherichia coli	K-12 substr. MG1655	4641653	150	662212	618888	43324	7	1 (123456789)	Kraken2 (human)	43924	43264	98.5	660	1.5	0.985	0.9993	0.9921	0.07	30
Escherichia coli	K-12 substr. MG1655	4641653	150	662212	618888	43324	7	1 (123456789)	Novoalign	41902	41902	100	0	0	1	0.9672	0.9833	1.64	1422
Escherichia coli	K-12 substr. MG1655	4641653	150	662212	618888	43324	7	1 (123456789)	SMALT	119831	43324	36.15	76507	63.85	0.3615	1	0.531	0	0
Escherichia coli	K-12 substr. MG1655	4641653	150	662212	618888	43324	7	1 (123456789)	SNAP	43296	43296	100	0	0	1	0.9994	0.9997	0.03	28
Escherichia coli	K-12 substr. MG1655	4641653	150	662212	618888	43324	7	1 (123456789)	minimap2	43339	43312	99.94	27	0.06	0.9994	0.9997	0.9995	0.01	12
Escherichia coli	K-12 substr. MG1655	4641653	150	662212	618888	43324	7	2 (234567891)	BWA-mem	43364	43324	99.91	40	0.09	0.9991	1	0.9995	0	0
Escherichia coli	K-12 substr. MG1655	4641653	150	662212	618888	43324	7	2 (234567891)	Bowtie2	43323	43323	100	0	0	1	1	1	0	1
Escherichia coli	K-12 substr. MG1655	4641653	150	662212	618888	43324	7	2 (234567891)	Centrifuge (RefSeq)	43288	43286	100	2	0	1	0.9996	0.9998	0.04	19
Escherichia coli	K-12 substr. MG1655	4641653	150	662212	618888	43324	7	2 (234567891)	Centrifuge (human)	45040	43288	96.11	1752	3.89	0.9611	0.9996	0.98	0.04	18
Escherichia coli	K-12 substr. MG1655	4641653	150	662212	618888	43324	7	2 (234567891)	GEM	43309	43283	99.94	26	0.06	0.9994	0.9991	0.9992	0.05	41
Escherichia coli	K-12 substr. MG1655	4641653	150	662212	618888	43324	7	2 (234567891)	HISAT2	42615	42615	100	0	0	1	0.9836	0.9917	0.82	709
Escherichia coli	K-12 substr. MG1655	4641653	150	662212	618888	43324	7	2 (234567891)	Kraken2 (RefSeq)	43324	43324	100	0	0	1	1	1	0	0
Escherichia coli	K-12 substr. MG1655	4641653	150	662212	618888	43324	7	2 (234567891)	Kraken2 (human)	43874	43254	98.59	620	1.41	0.9859	0.9992	0.9925	0.08	35
Escherichia coli	K-12 substr. MG1655	4641653	150	662212	618888	43324	7	2 (234567891)	Novoalign	41908	41908	100	0	0	1	0.9673	0.9834	1.63	1416
Escherichia coli	K-12 substr. MG1655	4641653	150	662212	618888	43324	7	2 (234567891)	SMALT	119562	43324	36.24	76238	63.76	0.3624	1	0.532	0	0
Escherichia coli	K-12 substr. MG1655	4641653	150	662212	618888	43324	7	2 (234567891)	SNAP	43280	43280	100	0	0	1	0.999	0.9995	0.05	44
Escherichia coli	K-12 substr. MG1655	4641653	150	662212	618888	43324	7	2 (234567891)	minimap2	43342	43320	99.95	22	0.05	0.9995	0.9999	0.9997	0	4
Escherichia coli	K-12 substr. MG1655	4641653	150	662212	618888	43324	7	3 (345678912)	BWA-mem	43373	43324	99.89	49	0.11	0.9989	1	0.9994	0	0
Escherichia coli	K-12 substr. MG1655	4641653	150	662212	618888	43324	7	3 (345678912)	Bowtie2	43323	43323	100	0	0	1	1	1	0	1
Escherichia coli	K-12 substr. MG1655	4641653	150	662212	618888	43324	7	3 (345678912)	Centrifuge (RefSeq)	43300	43296	99.99	4	0.01	0.9999	0.9997	0.9998	0.03	14
Escherichia coli	K-12 substr. MG1655	4641653	150	662212	618888	43324	7	3 (345678912)	Centrifuge (human)	44902	43298	96.43	1604	3.57	0.9643	0.9997	0.9817	0.03	13
Escherichia coli	K-12 substr. MG1655	4641653	150	662212	618888	43324	7	3 (345678912)	GEM	43307	43284	99.95	23	0.05	0.9995	0.9991	0.9993	0.05	40
Escherichia coli	K-12 substr. MG1655	4641653	150	662212	618888	43324	7	3 (345678912)	HISAT2	42553	42553	100	0	0	1	0.9822	0.991	0.89	771
Escherichia coli	K-12 substr. MG1655	4641653	150	662212	618888	43324	7	3 (345678912)	Kraken2 (RefSeq)	43324	43324	100	0	0	1	1	1	0	0
Escherichia coli	K-12 substr. MG1655	4641653	150	662212	618888	43324	7	3 (345678912)	Kraken2 (human)	43924	43262	98.49	662	1.51	0.9849	0.9993	0.992	0.07	31
Escherichia coli	K-12 substr. MG1655	4641653	150	662212	618888	43324	7	3 (345678912)	Novoalign	41882	41882	100	0	0	1	0.9667	0.9831	1.66	1442
Escherichia coli	K-12 substr. MG1655	4641653	150	662212	618888	43324	7	3 (345678912)	SMALT	119843	43324	36.15	76519	63.85	0.3615	1	0.531	0	0
Escherichia coli	K-12 substr. MG1655	4641653	150	662212	618888	43324	7	3 (345678912)	SNAP	43288	43288	100	0	0	1	0.9992	0.9996	0.04	36
Escherichia coli	K-12 substr. MG1655	4641653	150	662212	618888	43324	7	3 (345678912)	minimap2	43341	43316	99.94	25	0.06	0.9994	0.9998	0.9996	0.01	8
Escherichia coli	K-12 substr. MG1655	4641653	150	668400	618888	49512	8	1 (123456789)	BWA-mem	49563	49512	99.9	51	0.1	0.999	1	0.9995	0	0
Escherichia coli	K-12 substr. MG1655	4641653	150	668400	618888	49512	8	1 (123456789)	Bowtie2	49512	49512	100	0	0	1	1	1	0	0
Escherichia coli	K-12 substr. MG1655	4641653	150	668400	618888	49512	8	1 (123456789)	Centrifuge (RefSeq)	49472	49472	100	0	0	1	0.9996	0.9998	0.04	20
Escherichia coli	K-12 substr. MG1655	4641653	150	668400	618888	49512	8	1 (123456789)	Centrifuge (human)	51122	49472	96.77	1650	3.23	0.9677	0.9996	0.9834	0.04	20
Escherichia coli	K-12 substr. MG1655	4641653	150	668400	618888	49512	8	1 (123456789)	GEM	49482	49464	99.96	18	0.04	0.9996	0.999	0.9993	0.05	48
Escherichia coli	K-12 substr. MG1655	4641653	150	668400	618888	49512	8	1 (123456789)	HISAT2	48676	48676	100	0	0	1	0.9831	0.9915	0.84	836
Escherichia coli	K-12 substr. MG1655	4641653	150	668400	618888	49512	8	1 (123456789)	Kraken2 (RefSeq)	49510	49510	100	0	0	1	1	1	0	1
Escherichia coli	K-12 substr. MG1655	4641653	150	668400	618888	49512	8	1 (123456789)	Kraken2 (human)	50094	49434	98.68	660	1.32	0.9868	0.9992	0.993	0.08	39
Escherichia coli	K-12 substr. MG1655	4641653	150	668400	618888	49512	8	1 (123456789)	Novoalign	47856	47856	100	0	0	1	0.9666	0.983	1.67	1656
Escherichia coli	K-12 substr. MG1655	4641653	150	668400	618888	49512	8	1 (123456789)	SMALT	125970	49512	39.3	76458	60.7	0.393	1	0.5642	0	0
Escherichia coli	K-12 substr. MG1655	4641653	150	668400	618888	49512	8	1 (123456789)	SNAP	49469	49469	100	0	0	1	0.9991	0.9995	0.04	43
Escherichia coli	K-12 substr. MG1655	4641653	150	668400	618888	49512	8	1 (123456789)	minimap2	49531	49504	99.95	27	0.05	0.9995	0.9998	0.9996	0.01	8
Escherichia coli	K-12 substr. MG1655	4641653	150	668400	618888	49512	8	2 (234567891)	BWA-mem	49552	49512	99.92	40	0.08	0.9992	1	0.9996	0	0
Escherichia coli	K-12 substr. MG1655	4641653	150	668400	618888	49512	8	2 (234567891)	Bowtie2	49511	49511	100	0	0	1	1	1	0	1
Escherichia coli	K-12 substr. MG1655	4641653	150	668400	618888	49512	8	2 (234567891)	Centrifuge (RefSeq)	49458	49456	100	2	0	1	0.9994	0.9997	0.06	28
Escherichia coli	K-12 substr. MG1655	4641653	150	668400	618888	49512	8	2 (234567891)	Centrifuge (human)	51208	49456	96.58	1752	3.42	0.9658	0.9994	0.9823	0.06	28
Escherichia coli	K-12 substr. MG1655	4641653	150	668400	618888	49512	8	2 (234567891)	GEM	49484	49458	99.95	26	0.05	0.9995	0.9989	0.9992	0.05	54
Escherichia coli	K-12 substr. MG1655	4641653	150	668400	618888	49512	8	2 (234567891)	HISAT2	48687	48687	100	0	0	1	0.9833	0.9916	0.83	825
Escherichia coli	K-12 substr. MG1655	4641653	150	668400	618888	49512	8	2 (234567891)	Kraken2 (RefSeq)	49512	49512	100	0	0	1	1	1	0	0
Escherichia coli	K-12 substr. MG1655	4641653	150	668400	618888	49512	8	2 (234567891)	Kraken2 (human)	50076	49456	98.76	620	1.24	0.9876	0.9994	0.9935	0.06	28
Escherichia coli	K-12 substr. MG1655	4641653	150	668400	618888	49512	8	2 (234567891)	Novoalign	47956	47956	100	0	0	1	0.9686	0.984	1.57	1556
Escherichia coli	K-12 substr. MG1655	4641653	150	668400	618888	49512	8	2 (234567891)	SMALT	125734	49512	39.38	76222	60.62	0.3938	1	0.5651	0	0
Escherichia coli	K-12 substr. MG1655	4641653	150	668400	618888	49512	8	2 (234567891)	SNAP	49481	49481	100	0	0	1	0.9994	0.9997	0.03	31
Escherichia coli	K-12 substr. MG1655	4641653	150	668400	618888	49512	8	2 (234567891)	minimap2	49522	49500	99.96	22	0.04	0.9996	0.9998	0.9997	0.01	12
Escherichia coli	K-12 substr. MG1655	4641653	150	668400	618888	49512	8	3 (345678912)	BWA-mem	49561	49512	99.9	49	0.1	0.999	1	0.9995	0	0
Escherichia coli	K-12 substr. MG1655	4641653	150	668400	618888	49512	8	3 (345678912)	Bowtie2	49511	49511	100	0	0	1	1	1	0	1
Escherichia coli	K-12 substr. MG1655	4641653	150	668400	618888	49512	8	3 (345678912)	Centrifuge (RefSeq)	49482	49478	99.99	4	0.01	0.9999	0.9997	0.9998	0.03	17
Escherichia coli	K-12 substr. MG1655	4641653	150	668400	618888	49512	8	3 (345678912)	Centrifuge (human)	51080	49476	96.86	1604	3.14	0.9686	0.9996	0.9839	0.04	18
Escherichia coli	K-12 substr. MG1655	4641653	150	668400	618888	49512	8	3 (345678912)	GEM	49489	49466	99.95	23	0.05	0.9995	0.9991	0.9993	0.05	46
Escherichia coli	K-12 substr. MG1655	4641653	150	668400	618888	49512	8	3 (345678912)	HISAT2	48649	48649	100	0	0	1	0.9826	0.9912	0.87	863
Escherichia coli	K-12 substr. MG1655	4641653	150	668400	618888	49512	8	3 (345678912)	Kraken2 (RefSeq)	49510	49510	100	0	0	1	1	1	0	1
Escherichia coli	K-12 substr. MG1655	4641653	150	668400	618888	49512	8	3 (345678912)	Kraken2 (human)	50068	49406	98.68	662	1.32	0.9868	0.9989	0.9928	0.11	53
Escherichia coli	K-12 substr. MG1655	4641653	150	668400	618888	49512	8	3 (345678912)	Novoalign	47864	47864	100	0	0	1	0.9667	0.9831	1.66	1648
Escherichia coli	K-12 substr. MG1655	4641653	150	668400	618888	49512	8	3 (345678912)	SMALT	126102	49512	39.26	76590	60.74	0.3926	1	0.5638	0	0
Escherichia coli	K-12 substr. MG1655	4641653	150	668400	618888	49512	8	3 (345678912)	SNAP	49455	49455	100	0	0	1	0.9988	0.9994	0.06	57
Escherichia coli	K-12 substr. MG1655	4641653	150	668400	618888	49512	8	3 (345678912)	minimap2	49525	49500	99.95	25	0.05	0.9995	0.9998	0.9996	0.01	12
Escherichia coli	K-12 substr. MG1655	4641653	150	674588	618888	55700	9	1 (123456789)	BWA-mem	55751	55700	99.91	51	0.09	0.9991	1	0.9995	0	0
Escherichia coli	K-12 substr. MG1655	4641653	150	674588	618888	55700	9	1 (123456789)	Bowtie2	55699	55699	100	0	0	1	1	1	0	1
Escherichia coli	K-12 substr. MG1655	4641653	150	674588	618888	55700	9	1 (123456789)	Centrifuge (RefSeq)	55650	55650	100	0	0	1	0.9996	0.9998	0.04	25
Escherichia coli	K-12 substr. MG1655	4641653	150	674588	618888	55700	9	1 (123456789)	Centrifuge (human)	57300	55650	97.12	1650	2.88	0.9712	0.9996	0.9852	0.04	25
Escherichia coli	K-12 substr. MG1655	4641653	150	674588	618888	55700	9	1 (123456789)	GEM	55672	55654	99.97	18	0.03	0.9997	0.9992	0.9994	0.04	46
Escherichia coli	K-12 substr. MG1655	4641653	150	674588	618888	55700	9	1 (123456789)	HISAT2	54798	54798	100	0	0	1	0.9838	0.9918	0.81	902
Escherichia coli	K-12 substr. MG1655	4641653	150	674588	618888	55700	9	1 (123456789)	Kraken2 (RefSeq)	55694	55694	100	0	0	1	0.9999	0.9999	0.01	3
Escherichia coli	K-12 substr. MG1655	4641653	150	674588	618888	55700	9	1 (123456789)	Kraken2 (human)	56270	55610	98.83	660	1.17	0.9883	0.9992	0.9937	0.08	45
Escherichia coli	K-12 substr. MG1655	4641653	150	674588	618888	55700	9	1 (123456789)	Novoalign	53912	53912	100	0	0	1	0.9679	0.9837	1.61	1788
Escherichia coli	K-12 substr. MG1655	4641653	150	674588	618888	55700	9	1 (123456789)	SMALT	132192	55700	42.14	76492	57.86	0.4214	1	0.5929	0	0
Escherichia coli	K-12 substr. MG1655	4641653	150	674588	618888	55700	9	1 (123456789)	SNAP	55662	55662	100	0	0	1	0.9993	0.9996	0.03	38
Escherichia coli	K-12 substr. MG1655	4641653	150	674588	618888	55700	9	1 (123456789)	minimap2	55717	55690	99.95	27	0.05	0.9995	0.9998	0.9996	0.01	10
Escherichia coli	K-12 substr. MG1655	4641653	150	674588	618888	55700	9	2 (234567891)	BWA-mem	55740	55700	99.93	40	0.07	0.9993	1	0.9996	0	0
Escherichia coli	K-12 substr. MG1655	4641653	150	674588	618888	55700	9	2 (234567891)	Bowtie2	55698	55698	100	0	0	1	1	1	0	2
Escherichia coli	K-12 substr. MG1655	4641653	150	674588	618888	55700	9	2 (234567891)	Centrifuge (RefSeq)	55658	55656	100	2	0	1	0.9996	0.9998	0.04	22
Escherichia coli	K-12 substr. MG1655	4641653	150	674588	618888	55700	9	2 (234567891)	Centrifuge (human)	57408	55656	96.95	1752	3.05	0.9695	0.9996	0.9843	0.04	22
Escherichia coli	K-12 substr. MG1655	4641653	150	674588	618888	55700	9	2 (234567891)	GEM	55676	55650	99.95	26	0.05	0.9995	0.9991	0.9993	0.04	50
Escherichia coli	K-12 substr. MG1655	4641653	150	674588	618888	55700	9	2 (234567891)	HISAT2	54736	54736	100	0	0	1	0.9827	0.9913	0.87	964
Escherichia coli	K-12 substr. MG1655	4641653	150	674588	618888	55700	9	2 (234567891)	Kraken2 (RefSeq)	55700	55700	100	0	0	1	1	1	0	0
Escherichia coli	K-12 substr. MG1655	4641653	150	674588	618888	55700	9	2 (234567891)	Kraken2 (human)	56220	55600	98.9	620	1.1	0.989	0.9991	0.994	0.09	50
Escherichia coli	K-12 substr. MG1655	4641653	150	674588	618888	55700	9	2 (234567891)	Novoalign	53784	53784	100	0	0	1	0.9656	0.9825	1.72	1916
Escherichia coli	K-12 substr. MG1655	4641653	150	674588	618888	55700	9	2 (234567891)	SMALT	131942	55700	42.22	76242	57.78	0.4222	1	0.5937	0	0
Escherichia coli	K-12 substr. MG1655	4641653	150	674588	618888	55700	9	2 (234567891)	SNAP	55653	55653	100	0	0	1	0.9992	0.9996	0.04	47
Escherichia coli	K-12 substr. MG1655	4641653	150	674588	618888	55700	9	2 (234567891)	minimap2	55716	55694	99.96	22	0.04	0.9996	0.9999	0.9997	0.01	6
Escherichia coli	K-12 substr. MG1655	4641653	150	674588	618888	55700	9	3 (345678912)	BWA-mem	55749	55700	99.91	49	0.09	0.9991	1	0.9995	0	0
Escherichia coli	K-12 substr. MG1655	4641653	150	674588	618888	55700	9	3 (345678912)	Bowtie2	55698	55698	100	0	0	1	1	1	0	2
Escherichia coli	K-12 substr. MG1655	4641653	150	674588	618888	55700	9	3 (345678912)	Centrifuge (RefSeq)	55672	55668	99.99	4	0.01	0.9999	0.9997	0.9998	0.03	16
Escherichia coli	K-12 substr. MG1655	4641653	150	674588	618888	55700	9	3 (345678912)	Centrifuge (human)	57272	55668	97.2	1604	2.8	0.972	0.9997	0.9857	0.03	16
Escherichia coli	K-12 substr. MG1655	4641653	150	674588	618888	55700	9	3 (345678912)	GEM	55683	55660	99.96	23	0.04	0.9996	0.9993	0.9994	0.04	40
Escherichia coli	K-12 substr. MG1655	4641653	150	674588	618888	55700	9	3 (345678912)	HISAT2	54769	54769	100	0	0	1	0.9833	0.9916	0.84	931
Escherichia coli	K-12 substr. MG1655	4641653	150	674588	618888	55700	9	3 (345678912)	Kraken2 (RefSeq)	55698	55698	100	0	0	1	1	1	0	1
Escherichia coli	K-12 substr. MG1655	4641653	150	674588	618888	55700	9	3 (345678912)	Kraken2 (human)	56262	55600	98.82	662	1.18	0.9882	0.9991	0.9936	0.09	50
Escherichia coli	K-12 substr. MG1655	4641653	150	674588	618888	55700	9	3 (345678912)	Novoalign	53926	53926	100	0	0	1	0.9682	0.9838	1.59	1774
Escherichia coli	K-12 substr. MG1655	4641653	150	674588	618888	55700	9	3 (345678912)	SMALT	132259	55700	42.11	76559	57.89	0.4211	1	0.5926	0	0
Escherichia coli	K-12 substr. MG1655	4641653	150	674588	618888	55700	9	3 (345678912)	SNAP	55641	55641	100	0	0	1	0.9989	0.9994	0.05	59
Escherichia coli	K-12 substr. MG1655	4641653	150	674588	618888	55700	9	3 (345678912)	minimap2	55718	55693	99.96	25	0.04	0.9996	0.9999	0.9997	0.01	7
Escherichia coli	K-12 substr. MG1655	4641653	150	680778	618888	61890	10	1 (123456789)	BWA-mem	61941	61890	99.92	51	0.08	0.9992	1	0.9996	0	0
Escherichia coli	K-12 substr. MG1655	4641653	150	680778	618888	61890	10	1 (123456789)	Bowtie2	61886	61886	100	0	0	1	0.9999	0.9999	0	4
Escherichia coli	K-12 substr. MG1655	4641653	150	680778	618888	61890	10	1 (123456789)	Centrifuge (RefSeq)	61840	61840	100	0	0	1	0.9996	0.9998	0.04	25
Escherichia coli	K-12 substr. MG1655	4641653	150	680778	618888	61890	10	1 (123456789)	Centrifuge (human)	63490	61840	97.4	1650	2.6	0.974	0.9996	0.9866	0.04	25
Escherichia coli	K-12 substr. MG1655	4641653	150	680778	618888	61890	10	1 (123456789)	GEM	61841	61823	99.97	18	0.03	0.9997	0.9989	0.9993	0.05	67
Escherichia coli	K-12 substr. MG1655	4641653	150	680778	618888	61890	10	1 (123456789)	HISAT2	60772	60772	100	0	0	1	0.9819	0.9909	0.9	1118
Escherichia coli	K-12 substr. MG1655	4641653	150	680778	618888	61890	10	1 (123456789)	Kraken2 (RefSeq)	61888	61888	100	0	0	1	1	1	0	1
Escherichia coli	K-12 substr. MG1655	4641653	150	680778	618888	61890	10	1 (123456789)	Kraken2 (human)	62456	61796	98.94	660	1.06	0.9894	0.9992	0.9943	0.08	47
Escherichia coli	K-12 substr. MG1655	4641653	150	680778	618888	61890	10	1 (123456789)	Novoalign	59790	59790	100	0	0	1	0.9661	0.9828	1.7	2100
Escherichia coli	K-12 substr. MG1655	4641653	150	680778	618888	61890	10	1 (123456789)	SMALT	138361	61890	44.73	76471	55.27	0.4473	1	0.6181	0	0
Escherichia coli	K-12 substr. MG1655	4641653	150	680778	618888	61890	10	1 (123456789)	SNAP	61831	61831	100	0	0	1	0.999	0.9995	0.05	59
Escherichia coli	K-12 substr. MG1655	4641653	150	680778	618888	61890	10	1 (123456789)	minimap2	61906	61879	99.96	27	0.04	0.9996	0.9998	0.9997	0.01	11
Escherichia coli	K-12 substr. MG1655	4641653	150	680778	618888	61890	10	2 (234567891)	BWA-mem	61930	61890	99.94	40	0.06	0.9994	1	0.9997	0	0
Escherichia coli	K-12 substr. MG1655	4641653	150	680778	618888	61890	10	2 (234567891)	Bowtie2	61889	61889	100	0	0	1	1	1	0	1
Escherichia coli	K-12 substr. MG1655	4641653	150	680778	618888	61890	10	2 (234567891)	Centrifuge (RefSeq)	61844	61842	100	2	0	1	0.9996	0.9998	0.04	24
Escherichia coli	K-12 substr. MG1655	4641653	150	680778	618888	61890	10	2 (234567891)	Centrifuge (human)	63594	61842	97.25	1752	2.75	0.9725	0.9996	0.9859	0.04	24
Escherichia coli	K-12 substr. MG1655	4641653	150	680778	618888	61890	10	2 (234567891)	GEM	61863	61837	99.96	26	0.04	0.9996	0.9991	0.9993	0.04	53
Escherichia coli	K-12 substr. MG1655	4641653	150	680778	618888	61890	10	2 (234567891)	HISAT2	60803	60803	100	0	0	1	0.9824	0.9911	0.88	1087
Escherichia coli	K-12 substr. MG1655	4641653	150	680778	618888	61890	10	2 (234567891)	Kraken2 (RefSeq)	61886	61886	100	0	0	1	1	1	0	2
Escherichia coli	K-12 substr. MG1655	4641653	150	680778	618888	61890	10	2 (234567891)	Kraken2 (human)	62400	61780	99.01	620	0.99	0.9901	0.9991	0.9946	0.09	55
Escherichia coli	K-12 substr. MG1655	4641653	150	680778	618888	61890	10	2 (234567891)	Novoalign	59816	59816	100	0	0	1	0.9665	0.983	1.68	2074
Escherichia coli	K-12 substr. MG1655	4641653	150	680778	618888	61890	10	2 (234567891)	SMALT	138123	61890	44.81	76233	55.19	0.4481	1	0.6189	0	0
Escherichia coli	K-12 substr. MG1655	4641653	150	680778	618888	61890	10	2 (234567891)	SNAP	61824	61824	100	0	0	1	0.9989	0.9994	0.05	66
Escherichia coli	K-12 substr. MG1655	4641653	150	680778	618888	61890	10	2 (234567891)	minimap2	61896	61874	99.96	22	0.04	0.9996	0.9997	0.9996	0.01	16
Escherichia coli	K-12 substr. MG1655	4641653	150	680778	618888	61890	10	3 (345678912)	BWA-mem	61939	61890	99.92	49	0.08	0.9992	1	0.9996	0	0
Escherichia coli	K-12 substr. MG1655	4641653	150	680778	618888	61890	10	3 (345678912)	Bowtie2	61889	61889	100	0	0	1	1	1	0	1
Escherichia coli	K-12 substr. MG1655	4641653	150	680778	618888	61890	10	3 (345678912)	Centrifuge (RefSeq)	61846	61842	99.99	4	0.01	0.9999	0.9996	0.9997	0.04	24
Escherichia coli	K-12 substr. MG1655	4641653	150	680778	618888	61890	10	3 (345678912)	Centrifuge (human)	63446	61842	97.47	1604	2.53	0.9747	0.9996	0.987	0.04	24
Escherichia coli	K-12 substr. MG1655	4641653	150	680778	618888	61890	10	3 (345678912)	GEM	61853	61830	99.96	23	0.04	0.9996	0.999	0.9993	0.05	60
Escherichia coli	K-12 substr. MG1655	4641653	150	680778	618888	61890	10	3 (345678912)	HISAT2	60856	60856	100	0	0	1	0.9833	0.9916	0.84	1034
Escherichia coli	K-12 substr. MG1655	4641653	150	680778	618888	61890	10	3 (345678912)	Kraken2 (RefSeq)	61890	61890	100	0	0	1	1	1	0	0
Escherichia coli	K-12 substr. MG1655	4641653	150	680778	618888	61890	10	3 (345678912)	Kraken2 (human)	62438	61776	98.94	662	1.06	0.9894	0.9991	0.9942	0.09	57
Escherichia coli	K-12 substr. MG1655	4641653	150	680778	618888	61890	10	3 (345678912)	Novoalign	59730	59730	100	0	0	1	0.9651	0.9822	1.75	2160
Escherichia coli	K-12 substr. MG1655	4641653	150	680778	618888	61890	10	3 (345678912)	SMALT	138433	61890	44.71	76543	55.29	0.4471	1	0.6179	0	0
Escherichia coli	K-12 substr. MG1655	4641653	150	680778	618888	61890	10	3 (345678912)	SNAP	61825	61825	100	0	0	1	0.9989	0.9994	0.05	65
Escherichia coli	K-12 substr. MG1655	4641653	150	680778	618888	61890	10	3 (345678912)	minimap2	61904	61879	99.96	25	0.04	0.9996	0.9998	0.9997	0.01	11
Escherichia coli	K-12 substr. MG1655	4641653	300	309444	309444	0	0	1 (123456789)	BWA-mem	37	0	0	37	100	0	0	0	0	0
Escherichia coli	K-12 substr. MG1655	4641653	300	309444	309444	0	0	1 (123456789)	Bowtie2	0	0	NA	0	NA	NA	NA	NA	0	0
Escherichia coli	K-12 substr. MG1655	4641653	300	309444	309444	0	0	1 (123456789)	Centrifuge (RefSeq)	0	0	NA	0	NA	NA	NA	NA	0	0
Escherichia coli	K-12 substr. MG1655	4641653	300	309444	309444	0	0	1 (123456789)	Centrifuge (human)	1742	0	0	1742	100	0	0	0	0	0
Escherichia coli	K-12 substr. MG1655	4641653	300	309444	309444	0	0	1 (123456789)	GEM	30	0	0	30	100	0	0	0	0	0
Escherichia coli	K-12 substr. MG1655	4641653	300	309444	309444	0	0	1 (123456789)	HISAT2	0	0	NA	0	NA	NA	NA	NA	0	0
Escherichia coli	K-12 substr. MG1655	4641653	300	309444	309444	0	0	1 (123456789)	Kraken2 (RefSeq)	0	0	NA	0	NA	NA	NA	NA	0	0
Escherichia coli	K-12 substr. MG1655	4641653	300	309444	309444	0	0	1 (123456789)	Kraken2 (human)	756	0	0	756	100	0	0	0	0	0
Escherichia coli	K-12 substr. MG1655	4641653	300	309444	309444	0	0	1 (123456789)	Novoalign	0	0	NA	0	NA	NA	NA	NA	0	0
Escherichia coli	K-12 substr. MG1655	4641653	300	309444	309444	0	0	1 (123456789)	SMALT	56276	0	0	56276	100	0	0	0	0	0
Escherichia coli	K-12 substr. MG1655	4641653	300	309444	309444	0	0	1 (123456789)	SNAP	0	0	NA	0	NA	NA	NA	NA	0	0
Escherichia coli	K-12 substr. MG1655	4641653	300	309444	309444	0	0	1 (123456789)	minimap2	34	0	0	34	100	0	0	0	0	0
Escherichia coli	K-12 substr. MG1655	4641653	300	309444	309444	0	0	2 (234567891)	BWA-mem	37	0	0	37	100	0	0	0	0	0
Escherichia coli	K-12 substr. MG1655	4641653	300	309444	309444	0	0	2 (234567891)	Bowtie2	0	0	NA	0	NA	NA	NA	NA	0	0
Escherichia coli	K-12 substr. MG1655	4641653	300	309444	309444	0	0	2 (234567891)	Centrifuge (RefSeq)	0	0	NA	0	NA	NA	NA	NA	0	0
Escherichia coli	K-12 substr. MG1655	4641653	300	309444	309444	0	0	2 (234567891)	Centrifuge (human)	1698	0	0	1698	100	0	0	0	0	0
Escherichia coli	K-12 substr. MG1655	4641653	300	309444	309444	0	0	2 (234567891)	GEM	28	0	0	28	100	0	0	0	0	0
Escherichia coli	K-12 substr. MG1655	4641653	300	309444	309444	0	0	2 (234567891)	HISAT2	0	0	NA	0	NA	NA	NA	NA	0	0
Escherichia coli	K-12 substr. MG1655	4641653	300	309444	309444	0	0	2 (234567891)	Kraken2 (RefSeq)	0	0	NA	0	NA	NA	NA	NA	0	0
Escherichia coli	K-12 substr. MG1655	4641653	300	309444	309444	0	0	2 (234567891)	Kraken2 (human)	720	0	0	720	100	0	0	0	0	0
Escherichia coli	K-12 substr. MG1655	4641653	300	309444	309444	0	0	2 (234567891)	Novoalign	0	0	NA	0	NA	NA	NA	NA	0	0
Escherichia coli	K-12 substr. MG1655	4641653	300	309444	309444	0	0	2 (234567891)	SMALT	56311	0	0	56311	100	0	0	0	0	0
Escherichia coli	K-12 substr. MG1655	4641653	300	309444	309444	0	0	2 (234567891)	SNAP	0	0	NA	0	NA	NA	NA	NA	0	0
Escherichia coli	K-12 substr. MG1655	4641653	300	309444	309444	0	0	2 (234567891)	minimap2	42	0	0	42	100	0	0	0	0	0
Escherichia coli	K-12 substr. MG1655	4641653	300	309444	309444	0	0	3 (345678912)	BWA-mem	44	0	0	44	100	0	0	0	0	0
Escherichia coli	K-12 substr. MG1655	4641653	300	309444	309444	0	0	3 (345678912)	Bowtie2	0	0	NA	0	NA	NA	NA	NA	0	0
Escherichia coli	K-12 substr. MG1655	4641653	300	309444	309444	0	0	3 (345678912)	Centrifuge (RefSeq)	0	0	NA	0	NA	NA	NA	NA	0	0
Escherichia coli	K-12 substr. MG1655	4641653	300	309444	309444	0	0	3 (345678912)	Centrifuge (human)	1740	0	0	1740	100	0	0	0	0	0
Escherichia coli	K-12 substr. MG1655	4641653	300	309444	309444	0	0	3 (345678912)	GEM	38	0	0	38	100	0	0	0	0	0
Escherichia coli	K-12 substr. MG1655	4641653	300	309444	309444	0	0	3 (345678912)	HISAT2	0	0	NA	0	NA	NA	NA	NA	0	0
Escherichia coli	K-12 substr. MG1655	4641653	300	309444	309444	0	0	3 (345678912)	Kraken2 (RefSeq)	0	0	NA	0	NA	NA	NA	NA	0	0
Escherichia coli	K-12 substr. MG1655	4641653	300	309444	309444	0	0	3 (345678912)	Kraken2 (human)	776	0	0	776	100	0	0	0	0	0
Escherichia coli	K-12 substr. MG1655	4641653	300	309444	309444	0	0	3 (345678912)	Novoalign	0	0	NA	0	NA	NA	NA	NA	0	0
Escherichia coli	K-12 substr. MG1655	4641653	300	309444	309444	0	0	3 (345678912)	SMALT	56138	0	0	56138	100	0	0	0	0	0
Escherichia coli	K-12 substr. MG1655	4641653	300	309444	309444	0	0	3 (345678912)	SNAP	0	0	NA	0	NA	NA	NA	NA	0	0
Escherichia coli	K-12 substr. MG1655	4641653	300	309444	309444	0	0	3 (345678912)	minimap2	41	0	0	41	100	0	0	0	0	0
Escherichia coli	K-12 substr. MG1655	4641653	300	312540	309444	3096	1	1 (123456789)	BWA-mem	3143	3096	98.5	47	1.5	0.985	1	0.9924	0	0
Escherichia coli	K-12 substr. MG1655	4641653	300	312540	309444	3096	1	1 (123456789)	Bowtie2	3095	3095	100	0	0	1	0.9997	0.9998	0.02	1
Escherichia coli	K-12 substr. MG1655	4641653	300	312540	309444	3096	1	1 (123456789)	Centrifuge (RefSeq)	3096	3096	100	0	0	1	1	1	0	0
Escherichia coli	K-12 substr. MG1655	4641653	300	312540	309444	3096	1	1 (123456789)	Centrifuge (human)	4838	3096	63.99	1742	36.01	0.6399	1	0.7804	0	0
Escherichia coli	K-12 substr. MG1655	4641653	300	312540	309444	3096	1	1 (123456789)	GEM	3126	3096	99.04	30	0.96	0.9904	1	0.9952	0	0
Escherichia coli	K-12 substr. MG1655	4641653	300	312540	309444	3096	1	1 (123456789)	HISAT2	2922	2922	100	0	0	1	0.9438	0.9711	2.81	174
Escherichia coli	K-12 substr. MG1655	4641653	300	312540	309444	3096	1	1 (123456789)	Kraken2 (RefSeq)	3096	3096	100	0	0	1	1	1	0	0
Escherichia coli	K-12 substr. MG1655	4641653	300	312540	309444	3096	1	1 (123456789)	Kraken2 (human)	3852	3096	80.37	756	19.63	0.8037	1	0.8912	0	0
Escherichia coli	K-12 substr. MG1655	4641653	300	312540	309444	3096	1	1 (123456789)	Novoalign	3032	3032	100	0	0	1	0.9793	0.9895	1.03	64
Escherichia coli	K-12 substr. MG1655	4641653	300	312540	309444	3096	1	1 (123456789)	SMALT	59440	3096	5.21	56344	94.79	0.0521	1	0.099	0	0
Escherichia coli	K-12 substr. MG1655	4641653	300	312540	309444	3096	1	1 (123456789)	SNAP	3092	3092	100	0	0	1	0.9987	0.9993	0.06	4
Escherichia coli	K-12 substr. MG1655	4641653	300	312540	309444	3096	1	1 (123456789)	minimap2	3130	3096	98.91	34	1.09	0.9891	1	0.9945	0	0
Escherichia coli	K-12 substr. MG1655	4641653	300	312540	309444	3096	1	2 (234567891)	BWA-mem	3137	3096	98.69	41	1.31	0.9869	1	0.9934	0	0
Escherichia coli	K-12 substr. MG1655	4641653	300	312540	309444	3096	1	2 (234567891)	Bowtie2	3094	3094	100	0	0	1	0.9994	0.9997	0.03	2
Escherichia coli	K-12 substr. MG1655	4641653	300	312540	309444	3096	1	2 (234567891)	Centrifuge (RefSeq)	3096	3096	100	0	0	1	1	1	0	0
Escherichia coli	K-12 substr. MG1655	4641653	300	312540	309444	3096	1	2 (234567891)	Centrifuge (human)	4794	3096	64.58	1698	35.42	0.6458	1	0.7848	0	0
Escherichia coli	K-12 substr. MG1655	4641653	300	312540	309444	3096	1	2 (234567891)	GEM	3124	3096	99.1	28	0.9	0.991	1	0.9955	0	0
Escherichia coli	K-12 substr. MG1655	4641653	300	312540	309444	3096	1	2 (234567891)	HISAT2	2922	2922	100	0	0	1	0.9438	0.9711	2.81	174
Escherichia coli	K-12 substr. MG1655	4641653	300	312540	309444	3096	1	2 (234567891)	Kraken2 (RefSeq)	3096	3096	100	0	0	1	1	1	0	0
Escherichia coli	K-12 substr. MG1655	4641653	300	312540	309444	3096	1	2 (234567891)	Kraken2 (human)	3816	3096	81.13	720	18.87	0.8113	1	0.8958	0	0
Escherichia coli	K-12 substr. MG1655	4641653	300	312540	309444	3096	1	2 (234567891)	Novoalign	3050	3050	100	0	0	1	0.9851	0.9925	0.74	46
Escherichia coli	K-12 substr. MG1655	4641653	300	312540	309444	3096	1	2 (234567891)	SMALT	59487	3096	5.2	56391	94.8	0.052	1	0.0989	0	0
Escherichia coli	K-12 substr. MG1655	4641653	300	312540	309444	3096	1	2 (234567891)	SNAP	3090	3090	100	0	0	1	0.9981	0.999	0.1	6
Escherichia coli	K-12 substr. MG1655	4641653	300	312540	309444	3096	1	2 (234567891)	minimap2	3138	3096	98.66	42	1.34	0.9866	1	0.9933	0	0
Escherichia coli	K-12 substr. MG1655	4641653	300	312540	309444	3096	1	3 (345678912)	BWA-mem	3144	3096	98.47	48	1.53	0.9847	1	0.9923	0	0
Escherichia coli	K-12 substr. MG1655	4641653	300	312540	309444	3096	1	3 (345678912)	Bowtie2	3095	3095	100	0	0	1	0.9997	0.9998	0.02	1
Escherichia coli	K-12 substr. MG1655	4641653	300	312540	309444	3096	1	3 (345678912)	Centrifuge (RefSeq)	3096	3096	100	0	0	1	1	1	0	0
Escherichia coli	K-12 substr. MG1655	4641653	300	312540	309444	3096	1	3 (345678912)	Centrifuge (human)	4836	3096	64.02	1740	35.98	0.6402	1	0.7806	0	0
Escherichia coli	K-12 substr. MG1655	4641653	300	312540	309444	3096	1	3 (345678912)	GEM	3130	3092	98.79	38	1.21	0.9879	0.9987	0.9933	0.06	4
Escherichia coli	K-12 substr. MG1655	4641653	300	312540	309444	3096	1	3 (345678912)	HISAT2	2949	2949	100	0	0	1	0.9525	0.9757	2.37	147
Escherichia coli	K-12 substr. MG1655	4641653	300	312540	309444	3096	1	3 (345678912)	Kraken2 (RefSeq)	3096	3096	100	0	0	1	1	1	0	0
Escherichia coli	K-12 substr. MG1655	4641653	300	312540	309444	3096	1	3 (345678912)	Kraken2 (human)	3866	3090	79.93	776	20.07	0.7993	0.999	0.8881	0.1	3
Escherichia coli	K-12 substr. MG1655	4641653	300	312540	309444	3096	1	3 (345678912)	Novoalign	3040	3040	100	0	0	1	0.9819	0.9909	0.9	56
Escherichia coli	K-12 substr. MG1655	4641653	300	312540	309444	3096	1	3 (345678912)	SMALT	59264	3096	5.22	56168	94.78	0.0522	1	0.0992	0	0
Escherichia coli	K-12 substr. MG1655	4641653	300	312540	309444	3096	1	3 (345678912)	SNAP	3091	3091	100	0	0	1	0.9984	0.9992	0.08	5
Escherichia coli	K-12 substr. MG1655	4641653	300	312540	309444	3096	1	3 (345678912)	minimap2	3137	3096	98.69	41	1.31	0.9869	1	0.9934	0	0
Escherichia coli	K-12 substr. MG1655	4641653	300	315634	309444	6190	2	1 (123456789)	BWA-mem	6237	6190	99.25	47	0.75	0.9925	1	0.9962	0	0
Escherichia coli	K-12 substr. MG1655	4641653	300	315634	309444	6190	2	1 (123456789)	Bowtie2	6188	6188	100	0	0	1	0.9997	0.9998	0.02	2
Escherichia coli	K-12 substr. MG1655	4641653	300	315634	309444	6190	2	1 (123456789)	Centrifuge (RefSeq)	6190	6190	100	0	0	1	1	1	0	0
Escherichia coli	K-12 substr. MG1655	4641653	300	315634	309444	6190	2	1 (123456789)	Centrifuge (human)	7932	6190	78.04	1742	21.96	0.7804	1	0.8767	0	0
Escherichia coli	K-12 substr. MG1655	4641653	300	315634	309444	6190	2	1 (123456789)	GEM	6219	6189	99.52	30	0.48	0.9952	0.9998	0.9975	0.01	1
Escherichia coli	K-12 substr. MG1655	4641653	300	315634	309444	6190	2	1 (123456789)	HISAT2	5873	5873	100	0	0	1	0.9488	0.9737	2.56	317
Escherichia coli	K-12 substr. MG1655	4641653	300	315634	309444	6190	2	1 (123456789)	Kraken2 (RefSeq)	6190	6190	100	0	0	1	1	1	0	0
Escherichia coli	K-12 substr. MG1655	4641653	300	315634	309444	6190	2	1 (123456789)	Kraken2 (human)	6944	6188	89.11	756	10.89	0.8911	0.9998	0.9423	0.02	1
Escherichia coli	K-12 substr. MG1655	4641653	300	315634	309444	6190	2	1 (123456789)	Novoalign	6064	6064	100	0	0	1	0.9796	0.9897	1.02	126
Escherichia coli	K-12 substr. MG1655	4641653	300	315634	309444	6190	2	1 (123456789)	SMALT	62480	6190	9.91	56290	90.09	0.0991	1	0.1803	0	0
Escherichia coli	K-12 substr. MG1655	4641653	300	315634	309444	6190	2	1 (123456789)	SNAP	6184	6184	100	0	0	1	0.999	0.9995	0.05	6
Escherichia coli	K-12 substr. MG1655	4641653	300	315634	309444	6190	2	1 (123456789)	minimap2	6224	6190	99.45	34	0.55	0.9945	1	0.9972	0	0
Escherichia coli	K-12 substr. MG1655	4641653	300	315634	309444	6190	2	2 (234567891)	BWA-mem	6231	6190	99.34	41	0.66	0.9934	1	0.9967	0	0
Escherichia coli	K-12 substr. MG1655	4641653	300	315634	309444	6190	2	2 (234567891)	Bowtie2	6188	6188	100	0	0	1	0.9997	0.9998	0.02	2
Escherichia coli	K-12 substr. MG1655	4641653	300	315634	309444	6190	2	2 (234567891)	Centrifuge (RefSeq)	6188	6188	100	0	0	1	0.9998	0.9999	0.02	1
Escherichia coli	K-12 substr. MG1655	4641653	300	315634	309444	6190	2	2 (234567891)	Centrifuge (human)	7886	6188	78.47	1698	21.53	0.7847	0.9998	0.8793	0.02	1
Escherichia coli	K-12 substr. MG1655	4641653	300	315634	309444	6190	2	2 (234567891)	GEM	6217	6189	99.55	28	0.45	0.9955	0.9998	0.9976	0.01	1
Escherichia coli	K-12 substr. MG1655	4641653	300	315634	309444	6190	2	2 (234567891)	HISAT2	5870	5870	100	0	0	1	0.9483	0.9735	2.58	320
Escherichia coli	K-12 substr. MG1655	4641653	300	315634	309444	6190	2	2 (234567891)	Kraken2 (RefSeq)	6190	6190	100	0	0	1	1	1	0	0
Escherichia coli	K-12 substr. MG1655	4641653	300	315634	309444	6190	2	2 (234567891)	Kraken2 (human)	6906	6186	89.57	720	10.43	0.8957	0.9997	0.9448	0.03	2
Escherichia coli	K-12 substr. MG1655	4641653	300	315634	309444	6190	2	2 (234567891)	Novoalign	6022	6022	100	0	0	1	0.9729	0.9863	1.36	168
Escherichia coli	K-12 substr. MG1655	4641653	300	315634	309444	6190	2	2 (234567891)	SMALT	62575	6190	9.89	56385	90.11	0.0989	1	0.18	0	0
Escherichia coli	K-12 substr. MG1655	4641653	300	315634	309444	6190	2	2 (234567891)	SNAP	6182	6182	100	0	0	1	0.9987	0.9993	0.06	8
Escherichia coli	K-12 substr. MG1655	4641653	300	315634	309444	6190	2	2 (234567891)	minimap2	6232	6190	99.33	42	0.67	0.9933	1	0.9966	0	0
Escherichia coli	K-12 substr. MG1655	4641653	300	315634	309444	6190	2	3 (345678912)	BWA-mem	6238	6190	99.23	48	0.77	0.9923	1	0.9961	0	0
Escherichia coli	K-12 substr. MG1655	4641653	300	315634	309444	6190	2	3 (345678912)	Bowtie2	6186	6186	100	0	0	1	0.9994	0.9997	0.03	4
Escherichia coli	K-12 substr. MG1655	4641653	300	315634	309444	6190	2	3 (345678912)	Centrifuge (RefSeq)	6190	6190	100	0	0	1	1	1	0	0
Escherichia coli	K-12 substr. MG1655	4641653	300	315634	309444	6190	2	3 (345678912)	Centrifuge (human)	7930	6190	78.06	1740	21.94	0.7806	1	0.8768	0	0
Escherichia coli	K-12 substr. MG1655	4641653	300	315634	309444	6190	2	3 (345678912)	GEM	6228	6190	99.39	38	0.61	0.9939	1	0.9969	0	0
Escherichia coli	K-12 substr. MG1655	4641653	300	315634	309444	6190	2	3 (345678912)	HISAT2	5854	5854	100	0	0	1	0.9457	0.9721	2.71	336
Escherichia coli	K-12 substr. MG1655	4641653	300	315634	309444	6190	2	3 (345678912)	Kraken2 (RefSeq)	6190	6190	100	0	0	1	1	1	0	0
Escherichia coli	K-12 substr. MG1655	4641653	300	315634	309444	6190	2	3 (345678912)	Kraken2 (human)	6964	6188	88.86	776	11.14	0.8886	0.9998	0.9409	0.02	1
Escherichia coli	K-12 substr. MG1655	4641653	300	315634	309444	6190	2	3 (345678912)	Novoalign	6050	6050	100	0	0	1	0.9774	0.9886	1.13	140
Escherichia coli	K-12 substr. MG1655	4641653	300	315634	309444	6190	2	3 (345678912)	SMALT	62332	6190	9.93	56142	90.07	0.0993	1	0.1807	0	0
Escherichia coli	K-12 substr. MG1655	4641653	300	315634	309444	6190	2	3 (345678912)	SNAP	6180	6180	100	0	0	1	0.9984	0.9992	0.08	10
Escherichia coli	K-12 substr. MG1655	4641653	300	315634	309444	6190	2	3 (345678912)	minimap2	6231	6190	99.34	41	0.66	0.9934	1	0.9967	0	0
Escherichia coli	K-12 substr. MG1655	4641653	300	318728	309444	9284	3	1 (123456789)	BWA-mem	9331	9284	99.5	47	0.5	0.995	1	0.9975	0	0
Escherichia coli	K-12 substr. MG1655	4641653	300	318728	309444	9284	3	1 (123456789)	Bowtie2	9280	9280	100	0	0	1	0.9996	0.9998	0.02	4
Escherichia coli	K-12 substr. MG1655	4641653	300	318728	309444	9284	3	1 (123456789)	Centrifuge (RefSeq)	9284	9284	100	0	0	1	1	1	0	0
Escherichia coli	K-12 substr. MG1655	4641653	300	318728	309444	9284	3	1 (123456789)	Centrifuge (human)	11026	9284	84.2	1742	15.8	0.842	1	0.9142	0	0
Escherichia coli	K-12 substr. MG1655	4641653	300	318728	309444	9284	3	1 (123456789)	GEM	9313	9283	99.68	30	0.32	0.9968	0.9999	0.9983	0.01	1
Escherichia coli	K-12 substr. MG1655	4641653	300	318728	309444	9284	3	1 (123456789)	HISAT2	8805	8805	100	0	0	1	0.9484	0.9735	2.58	479
Escherichia coli	K-12 substr. MG1655	4641653	300	318728	309444	9284	3	1 (123456789)	Kraken2 (RefSeq)	9284	9284	100	0	0	1	1	1	0	0
Escherichia coli	K-12 substr. MG1655	4641653	300	318728	309444	9284	3	1 (123456789)	Kraken2 (human)	10034	9278	92.47	756	7.53	0.9247	0.9997	0.9607	0.03	3
Escherichia coli	K-12 substr. MG1655	4641653	300	318728	309444	9284	3	1 (123456789)	Novoalign	9096	9096	100	0	0	1	0.9798	0.9898	1.01	188
Escherichia coli	K-12 substr. MG1655	4641653	300	318728	309444	9284	3	1 (123456789)	SMALT	65596	9284	14.15	56312	85.85	0.1415	1	0.2479	0	0
Escherichia coli	K-12 substr. MG1655	4641653	300	318728	309444	9284	3	1 (123456789)	SNAP	9272	9272	100	0	0	1	0.9987	0.9993	0.06	12
Escherichia coli	K-12 substr. MG1655	4641653	300	318728	309444	9284	3	1 (123456789)	minimap2	9318	9284	99.64	34	0.36	0.9964	1	0.9982	0	0
Escherichia coli	K-12 substr. MG1655	4641653	300	318728	309444	9284	3	2 (234567891)	BWA-mem	9325	9284	99.56	41	0.44	0.9956	1	0.9978	0	0
Escherichia coli	K-12 substr. MG1655	4641653	300	318728	309444	9284	3	2 (234567891)	Bowtie2	9278	9278	100	0	0	1	0.9994	0.9997	0.03	6
Escherichia coli	K-12 substr. MG1655	4641653	300	318728	309444	9284	3	2 (234567891)	Centrifuge (RefSeq)	9284	9284	100	0	0	1	1	1	0	0
Escherichia coli	K-12 substr. MG1655	4641653	300	318728	309444	9284	3	2 (234567891)	Centrifuge (human)	10982	9284	84.54	1698	15.46	0.8454	1	0.9162	0	0
Escherichia coli	K-12 substr. MG1655	4641653	300	318728	309444	9284	3	2 (234567891)	GEM	9309	9281	99.7	28	0.3	0.997	0.9997	0.9983	0.02	3
Escherichia coli	K-12 substr. MG1655	4641653	300	318728	309444	9284	3	2 (234567891)	HISAT2	8789	8789	100	0	0	1	0.9467	0.9726	2.67	495
Escherichia coli	K-12 substr. MG1655	4641653	300	318728	309444	9284	3	2 (234567891)	Kraken2 (RefSeq)	9284	9284	100	0	0	1	1	1	0	0
Escherichia coli	K-12 substr. MG1655	4641653	300	318728	309444	9284	3	2 (234567891)	Kraken2 (human)	10000	9280	92.8	720	7.2	0.928	0.9998	0.9626	0.02	2
Escherichia coli	K-12 substr. MG1655	4641653	300	318728	309444	9284	3	2 (234567891)	Novoalign	9068	9068	100	0	0	1	0.9767	0.9882	1.16	216
Escherichia coli	K-12 substr. MG1655	4641653	300	318728	309444	9284	3	2 (234567891)	SMALT	65674	9284	14.14	56390	85.86	0.1414	1	0.2478	0	0
Escherichia coli	K-12 substr. MG1655	4641653	300	318728	309444	9284	3	2 (234567891)	SNAP	9271	9271	100	0	0	1	0.9986	0.9993	0.07	13
Escherichia coli	K-12 substr. MG1655	4641653	300	318728	309444	9284	3	2 (234567891)	minimap2	9326	9284	99.55	42	0.45	0.9955	1	0.9977	0	0
Escherichia coli	K-12 substr. MG1655	4641653	300	318728	309444	9284	3	3 (345678912)	BWA-mem	9332	9284	99.49	48	0.51	0.9949	1	0.9974	0	0
Escherichia coli	K-12 substr. MG1655	4641653	300	318728	309444	9284	3	3 (345678912)	Bowtie2	9280	9280	100	0	0	1	0.9996	0.9998	0.02	4
Escherichia coli	K-12 substr. MG1655	4641653	300	318728	309444	9284	3	3 (345678912)	Centrifuge (RefSeq)	9284	9284	100	0	0	1	1	1	0	0
Escherichia coli	K-12 substr. MG1655	4641653	300	318728	309444	9284	3	3 (345678912)	Centrifuge (human)	11024	9284	84.22	1740	15.78	0.8422	1	0.9143	0	0
Escherichia coli	K-12 substr. MG1655	4641653	300	318728	309444	9284	3	3 (345678912)	GEM	9321	9283	99.59	38	0.41	0.9959	0.9999	0.9979	0.01	1
Escherichia coli	K-12 substr. MG1655	4641653	300	318728	309444	9284	3	3 (345678912)	HISAT2	8829	8829	100	0	0	1	0.951	0.9749	2.45	455
Escherichia coli	K-12 substr. MG1655	4641653	300	318728	309444	9284	3	3 (345678912)	Kraken2 (RefSeq)	9284	9284	100	0	0	1	1	1	0	0
Escherichia coli	K-12 substr. MG1655	4641653	300	318728	309444	9284	3	3 (345678912)	Kraken2 (human)	10048	9272	92.28	776	7.72	0.9228	0.9994	0.9596	0.06	6
Escherichia coli	K-12 substr. MG1655	4641653	300	318728	309444	9284	3	3 (345678912)	Novoalign	9086	9086	100	0	0	1	0.9787	0.9892	1.07	198
Escherichia coli	K-12 substr. MG1655	4641653	300	318728	309444	9284	3	3 (345678912)	SMALT	65422	9284	14.19	56138	85.81	0.1419	1	0.2485	0	0
Escherichia coli	K-12 substr. MG1655	4641653	300	318728	309444	9284	3	3 (345678912)	SNAP	9271	9271	100	0	0	1	0.9986	0.9993	0.07	13
Escherichia coli	K-12 substr. MG1655	4641653	300	318728	309444	9284	3	3 (345678912)	minimap2	9325	9284	99.56	41	0.44	0.9956	1	0.9978	0	0
Escherichia coli	K-12 substr. MG1655	4641653	300	321822	309444	12378	4	1 (123456789)	BWA-mem	12425	12378	99.62	47	0.38	0.9962	1	0.9981	0	0
Escherichia coli	K-12 substr. MG1655	4641653	300	321822	309444	12378	4	1 (123456789)	Bowtie2	12376	12376	100	0	0	1	0.9998	0.9999	0.01	2
Escherichia coli	K-12 substr. MG1655	4641653	300	321822	309444	12378	4	1 (123456789)	Centrifuge (RefSeq)	12378	12378	100	0	0	1	1	1	0	0
Escherichia coli	K-12 substr. MG1655	4641653	300	321822	309444	12378	4	1 (123456789)	Centrifuge (human)	14120	12378	87.66	1742	12.34	0.8766	1	0.9342	0	0
Escherichia coli	K-12 substr. MG1655	4641653	300	321822	309444	12378	4	1 (123456789)	GEM	12405	12375	99.76	30	0.24	0.9976	0.9998	0.9987	0.01	3
Escherichia coli	K-12 substr. MG1655	4641653	300	321822	309444	12378	4	1 (123456789)	HISAT2	11735	11735	100	0	0	1	0.9481	0.9734	2.6	643
Escherichia coli	K-12 substr. MG1655	4641653	300	321822	309444	12378	4	1 (123456789)	Kraken2 (RefSeq)	12378	12378	100	0	0	1	1	1	0	0
Escherichia coli	K-12 substr. MG1655	4641653	300	321822	309444	12378	4	1 (123456789)	Kraken2 (human)	13128	12372	94.24	756	5.76	0.9424	0.9998	0.9703	0.02	3
Escherichia coli	K-12 substr. MG1655	4641653	300	321822	309444	12378	4	1 (123456789)	Novoalign	12136	12136	100	0	0	1	0.9804	0.9901	0.98	242
Escherichia coli	K-12 substr. MG1655	4641653	300	321822	309444	12378	4	1 (123456789)	SMALT	68681	12378	18.02	56303	81.98	0.1802	1	0.3054	0	0
Escherichia coli	K-12 substr. MG1655	4641653	300	321822	309444	12378	4	1 (123456789)	SNAP	12363	12363	100	0	0	1	0.9988	0.9994	0.06	15
Escherichia coli	K-12 substr. MG1655	4641653	300	321822	309444	12378	4	1 (123456789)	minimap2	12412	12378	99.73	34	0.27	0.9973	1	0.9986	0	0
Escherichia coli	K-12 substr. MG1655	4641653	300	321822	309444	12378	4	2 (234567891)	BWA-mem	12419	12378	99.67	41	0.33	0.9967	1	0.9983	0	0
Escherichia coli	K-12 substr. MG1655	4641653	300	321822	309444	12378	4	2 (234567891)	Bowtie2	12372	12372	100	0	0	1	0.9995	0.9997	0.02	6
Escherichia coli	K-12 substr. MG1655	4641653	300	321822	309444	12378	4	2 (234567891)	Centrifuge (RefSeq)	12376	12376	100	0	0	1	0.9999	0.9999	0.01	1
Escherichia coli	K-12 substr. MG1655	4641653	300	321822	309444	12378	4	2 (234567891)	Centrifuge (human)	14074	12376	87.94	1698	12.06	0.8794	0.9999	0.9358	0.01	1
Escherichia coli	K-12 substr. MG1655	4641653	300	321822	309444	12378	4	2 (234567891)	GEM	12400	12372	99.77	28	0.23	0.9977	0.9995	0.9986	0.02	6
Escherichia coli	K-12 substr. MG1655	4641653	300	321822	309444	12378	4	2 (234567891)	HISAT2	11749	11749	100	0	0	1	0.9492	0.9739	2.54	629
Escherichia coli	K-12 substr. MG1655	4641653	300	321822	309444	12378	4	2 (234567891)	Kraken2 (RefSeq)	12378	12378	100	0	0	1	1	1	0	0
Escherichia coli	K-12 substr. MG1655	4641653	300	321822	309444	12378	4	2 (234567891)	Kraken2 (human)	13092	12372	94.5	720	5.5	0.945	0.9998	0.9716	0.02	3
Escherichia coli	K-12 substr. MG1655	4641653	300	321822	309444	12378	4	2 (234567891)	Novoalign	12074	12074	100	0	0	1	0.9754	0.9875	1.23	304
Escherichia coli	K-12 substr. MG1655	4641653	300	321822	309444	12378	4	2 (234567891)	SMALT	68778	12378	18	56400	82	0.18	1	0.3051	0	0
Escherichia coli	K-12 substr. MG1655	4641653	300	321822	309444	12378	4	2 (234567891)	SNAP	12370	12370	100	0	0	1	0.9994	0.9997	0.03	8
Escherichia coli	K-12 substr. MG1655	4641653	300	321822	309444	12378	4	2 (234567891)	minimap2	12420	12378	99.66	42	0.34	0.9966	1	0.9983	0	0
Escherichia coli	K-12 substr. MG1655	4641653	300	321822	309444	12378	4	3 (345678912)	BWA-mem	12426	12378	99.61	48	0.39	0.9961	1	0.998	0	0
Escherichia coli	K-12 substr. MG1655	4641653	300	321822	309444	12378	4	3 (345678912)	Bowtie2	12373	12373	100	0	0	1	0.9996	0.9998	0.02	5
Escherichia coli	K-12 substr. MG1655	4641653	300	321822	309444	12378	4	3 (345678912)	Centrifuge (RefSeq)	12378	12378	100	0	0	1	1	1	0	0
Escherichia coli	K-12 substr. MG1655	4641653	300	321822	309444	12378	4	3 (345678912)	Centrifuge (human)	14118	12378	87.68	1740	12.32	0.8768	1	0.9344	0	0
Escherichia coli	K-12 substr. MG1655	4641653	300	321822	309444	12378	4	3 (345678912)	GEM	12406	12368	99.69	38	0.31	0.9969	0.9992	0.998	0.04	10
Escherichia coli	K-12 substr. MG1655	4641653	300	321822	309444	12378	4	3 (345678912)	HISAT2	11749	11749	100	0	0	1	0.9492	0.9739	2.54	629
Escherichia coli	K-12 substr. MG1655	4641653	300	321822	309444	12378	4	3 (345678912)	Kraken2 (RefSeq)	12378	12378	100	0	0	1	1	1	0	0
Escherichia coli	K-12 substr. MG1655	4641653	300	321822	309444	12378	4	3 (345678912)	Kraken2 (human)	13146	12370	94.1	776	5.9	0.941	0.9997	0.9695	0.03	4
Escherichia coli	K-12 substr. MG1655	4641653	300	321822	309444	12378	4	3 (345678912)	Novoalign	12088	12088	100	0	0	1	0.9766	0.9882	1.17	290
Escherichia coli	K-12 substr. MG1655	4641653	300	321822	309444	12378	4	3 (345678912)	SMALT	68573	12378	18.05	56195	81.95	0.1805	1	0.3058	0	0
Escherichia coli	K-12 substr. MG1655	4641653	300	321822	309444	12378	4	3 (345678912)	SNAP	12369	12369	100	0	0	1	0.9993	0.9996	0.04	9
Escherichia coli	K-12 substr. MG1655	4641653	300	321822	309444	12378	4	3 (345678912)	minimap2	12419	12378	99.67	41	0.33	0.9967	1	0.9983	0	0
Escherichia coli	K-12 substr. MG1655	4641653	300	324918	309444	15474	5	1 (123456789)	BWA-mem	15521	15474	99.7	47	0.3	0.997	1	0.9985	0	0
Escherichia coli	K-12 substr. MG1655	4641653	300	324918	309444	15474	5	1 (123456789)	Bowtie2	15469	15469	100	0	0	1	0.9997	0.9998	0.02	5
Escherichia coli	K-12 substr. MG1655	4641653	300	324918	309444	15474	5	1 (123456789)	Centrifuge (RefSeq)	15472	15472	100	0	0	1	0.9999	0.9999	0.01	1
Escherichia coli	K-12 substr. MG1655	4641653	300	324918	309444	15474	5	1 (123456789)	Centrifuge (human)	17214	15472	89.88	1742	10.12	0.8988	0.9999	0.9467	0.01	1
Escherichia coli	K-12 substr. MG1655	4641653	300	324918	309444	15474	5	1 (123456789)	GEM	15498	15468	99.81	30	0.19	0.9981	0.9996	0.9988	0.02	6
Escherichia coli	K-12 substr. MG1655	4641653	300	324918	309444	15474	5	1 (123456789)	HISAT2	14747	14747	100	0	0	1	0.953	0.9759	2.35	727
Escherichia coli	K-12 substr. MG1655	4641653	300	324918	309444	15474	5	1 (123456789)	Kraken2 (RefSeq)	15474	15474	100	0	0	1	1	1	0	0
Escherichia coli	K-12 substr. MG1655	4641653	300	324918	309444	15474	5	1 (123456789)	Kraken2 (human)	16218	15462	95.34	756	4.66	0.9534	0.9996	0.976	0.04	6
Escherichia coli	K-12 substr. MG1655	4641653	300	324918	309444	15474	5	1 (123456789)	Novoalign	15106	15106	100	0	0	1	0.9762	0.988	1.19	368
Escherichia coli	K-12 substr. MG1655	4641653	300	324918	309444	15474	5	1 (123456789)	SMALT	71733	15474	21.57	56259	78.43	0.2157	1	0.3549	0	0
Escherichia coli	K-12 substr. MG1655	4641653	300	324918	309444	15474	5	1 (123456789)	SNAP	15460	15460	100	0	0	1	0.9991	0.9995	0.05	14
Escherichia coli	K-12 substr. MG1655	4641653	300	324918	309444	15474	5	1 (123456789)	minimap2	15508	15474	99.78	34	0.22	0.9978	1	0.9989	0	0
Escherichia coli	K-12 substr. MG1655	4641653	300	324918	309444	15474	5	2 (234567891)	BWA-mem	15515	15474	99.74	41	0.26	0.9974	1	0.9987	0	0
Escherichia coli	K-12 substr. MG1655	4641653	300	324918	309444	15474	5	2 (234567891)	Bowtie2	15469	15469	100	0	0	1	0.9997	0.9998	0.02	5
Escherichia coli	K-12 substr. MG1655	4641653	300	324918	309444	15474	5	2 (234567891)	Centrifuge (RefSeq)	15472	15472	100	0	0	1	0.9999	0.9999	0.01	1
Escherichia coli	K-12 substr. MG1655	4641653	300	324918	309444	15474	5	2 (234567891)	Centrifuge (human)	17170	15472	90.11	1698	9.89	0.9011	0.9999	0.9479	0.01	1
Escherichia coli	K-12 substr. MG1655	4641653	300	324918	309444	15474	5	2 (234567891)	GEM	15500	15472	99.82	28	0.18	0.9982	0.9999	0.999	0.01	2
Escherichia coli	K-12 substr. MG1655	4641653	300	324918	309444	15474	5	2 (234567891)	HISAT2	14742	14742	100	0	0	1	0.9527	0.9758	2.37	732
Escherichia coli	K-12 substr. MG1655	4641653	300	324918	309444	15474	5	2 (234567891)	Kraken2 (RefSeq)	15474	15474	100	0	0	1	1	1	0	0
Escherichia coli	K-12 substr. MG1655	4641653	300	324918	309444	15474	5	2 (234567891)	Kraken2 (human)	16182	15462	95.55	720	4.45	0.9555	0.9996	0.9771	0.04	6
Escherichia coli	K-12 substr. MG1655	4641653	300	324918	309444	15474	5	2 (234567891)	Novoalign	15170	15170	100	0	0	1	0.9804	0.9901	0.98	304
Escherichia coli	K-12 substr. MG1655	4641653	300	324918	309444	15474	5	2 (234567891)	SMALT	71835	15474	21.54	56361	78.46	0.2154	1	0.3545	0	0
Escherichia coli	K-12 substr. MG1655	4641653	300	324918	309444	15474	5	2 (234567891)	SNAP	15460	15460	100	0	0	1	0.9991	0.9995	0.05	14
Escherichia coli	K-12 substr. MG1655	4641653	300	324918	309444	15474	5	2 (234567891)	minimap2	15516	15474	99.73	42	0.27	0.9973	1	0.9986	0	0
Escherichia coli	K-12 substr. MG1655	4641653	300	324918	309444	15474	5	3 (345678912)	BWA-mem	15522	15474	99.69	48	0.31	0.9969	1	0.9984	0	0
Escherichia coli	K-12 substr. MG1655	4641653	300	324918	309444	15474	5	3 (345678912)	Bowtie2	15468	15468	100	0	0	1	0.9996	0.9998	0.02	6
Escherichia coli	K-12 substr. MG1655	4641653	300	324918	309444	15474	5	3 (345678912)	Centrifuge (RefSeq)	15474	15474	100	0	0	1	1	1	0	0
Escherichia coli	K-12 substr. MG1655	4641653	300	324918	309444	15474	5	3 (345678912)	Centrifuge (human)	17214	15474	89.89	1740	10.11	0.8989	1	0.9468	0	0
Escherichia coli	K-12 substr. MG1655	4641653	300	324918	309444	15474	5	3 (345678912)	GEM	15506	15468	99.75	38	0.25	0.9975	0.9996	0.9985	0.02	6
Escherichia coli	K-12 substr. MG1655	4641653	300	324918	309444	15474	5	3 (345678912)	HISAT2	14675	14675	100	0	0	1	0.9484	0.9735	2.58	799
Escherichia coli	K-12 substr. MG1655	4641653	300	324918	309444	15474	5	3 (345678912)	Kraken2 (RefSeq)	15474	15474	100	0	0	1	1	1	0	0
Escherichia coli	K-12 substr. MG1655	4641653	300	324918	309444	15474	5	3 (345678912)	Kraken2 (human)	16244	15468	95.22	776	4.78	0.9522	0.9998	0.9754	0.02	3
Escherichia coli	K-12 substr. MG1655	4641653	300	324918	309444	15474	5	3 (345678912)	Novoalign	15102	15102	100	0	0	1	0.976	0.9879	1.2	372
Escherichia coli	K-12 substr. MG1655	4641653	300	324918	309444	15474	5	3 (345678912)	SMALT	71640	15474	21.6	56166	78.4	0.216	1	0.3553	0	0
Escherichia coli	K-12 substr. MG1655	4641653	300	324918	309444	15474	5	3 (345678912)	SNAP	15457	15457	100	0	0	1	0.9989	0.9994	0.05	17
Escherichia coli	K-12 substr. MG1655	4641653	300	324918	309444	15474	5	3 (345678912)	minimap2	15515	15474	99.74	41	0.26	0.9974	1	0.9987	0	0
Escherichia coli	K-12 substr. MG1655	4641653	300	328012	309444	18568	6	1 (123456789)	BWA-mem	18615	18568	99.75	47	0.25	0.9975	1	0.9987	0	0
Escherichia coli	K-12 substr. MG1655	4641653	300	328012	309444	18568	6	1 (123456789)	Bowtie2	18559	18559	100	0	0	1	0.9995	0.9997	0.02	9
Escherichia coli	K-12 substr. MG1655	4641653	300	328012	309444	18568	6	1 (123456789)	Centrifuge (RefSeq)	18564	18564	100	0	0	1	0.9999	0.9999	0.01	2
Escherichia coli	K-12 substr. MG1655	4641653	300	328012	309444	18568	6	1 (123456789)	Centrifuge (human)	20306	18564	91.42	1742	8.58	0.9142	0.9999	0.9551	0.01	2
Escherichia coli	K-12 substr. MG1655	4641653	300	328012	309444	18568	6	1 (123456789)	GEM	18591	18561	99.84	30	0.16	0.9984	0.9996	0.999	0.02	7
Escherichia coli	K-12 substr. MG1655	4641653	300	328012	309444	18568	6	1 (123456789)	HISAT2	17641	17641	100	0	0	1	0.9501	0.9744	2.5	927
Escherichia coli	K-12 substr. MG1655	4641653	300	328012	309444	18568	6	1 (123456789)	Kraken2 (RefSeq)	18568	18568	100	0	0	1	1	1	0	0
Escherichia coli	K-12 substr. MG1655	4641653	300	328012	309444	18568	6	1 (123456789)	Kraken2 (human)	19316	18560	96.09	756	3.91	0.9609	0.9998	0.98	0.02	4
Escherichia coli	K-12 substr. MG1655	4641653	300	328012	309444	18568	6	1 (123456789)	Novoalign	18174	18174	100	0	0	1	0.9788	0.9893	1.06	394
Escherichia coli	K-12 substr. MG1655	4641653	300	328012	309444	18568	6	1 (123456789)	SMALT	74859	18568	24.8	56291	75.2	0.248	1	0.3974	0	0
Escherichia coli	K-12 substr. MG1655	4641653	300	328012	309444	18568	6	1 (123456789)	SNAP	18555	18555	100	0	0	1	0.9993	0.9996	0.04	13
Escherichia coli	K-12 substr. MG1655	4641653	300	328012	309444	18568	6	1 (123456789)	minimap2	18602	18568	99.82	34	0.18	0.9982	1	0.9991	0	0
Escherichia coli	K-12 substr. MG1655	4641653	300	328012	309444	18568	6	2 (234567891)	BWA-mem	18609	18568	99.78	41	0.22	0.9978	1	0.9989	0	0
Escherichia coli	K-12 substr. MG1655	4641653	300	328012	309444	18568	6	2 (234567891)	Bowtie2	18558	18558	100	0	0	1	0.9995	0.9997	0.03	10
Escherichia coli	K-12 substr. MG1655	4641653	300	328012	309444	18568	6	2 (234567891)	Centrifuge (RefSeq)	18568	18568	100	0	0	1	1	1	0	0
Escherichia coli	K-12 substr. MG1655	4641653	300	328012	309444	18568	6	2 (234567891)	Centrifuge (human)	20266	18568	91.62	1698	8.38	0.9162	1	0.9563	0	0
Escherichia coli	K-12 substr. MG1655	4641653	300	328012	309444	18568	6	2 (234567891)	GEM	18585	18557	99.85	28	0.15	0.9985	0.9994	0.9989	0.03	11
Escherichia coli	K-12 substr. MG1655	4641653	300	328012	309444	18568	6	2 (234567891)	HISAT2	17623	17623	100	0	0	1	0.9491	0.9739	2.54	945
Escherichia coli	K-12 substr. MG1655	4641653	300	328012	309444	18568	6	2 (234567891)	Kraken2 (RefSeq)	18568	18568	100	0	0	1	1	1	0	0
Escherichia coli	K-12 substr. MG1655	4641653	300	328012	309444	18568	6	2 (234567891)	Kraken2 (human)	19280	18560	96.27	720	3.73	0.9627	0.9998	0.9809	0.02	4
Escherichia coli	K-12 substr. MG1655	4641653	300	328012	309444	18568	6	2 (234567891)	Novoalign	18142	18142	100	0	0	1	0.9771	0.9884	1.15	426
Escherichia coli	K-12 substr. MG1655	4641653	300	328012	309444	18568	6	2 (234567891)	SMALT	74919	18568	24.78	56351	75.22	0.2478	1	0.3972	0	0
Escherichia coli	K-12 substr. MG1655	4641653	300	328012	309444	18568	6	2 (234567891)	SNAP	18546	18546	100	0	0	1	0.9988	0.9994	0.06	22
Escherichia coli	K-12 substr. MG1655	4641653	300	328012	309444	18568	6	2 (234567891)	minimap2	18610	18568	99.77	42	0.23	0.9977	1	0.9988	0	0
Escherichia coli	K-12 substr. MG1655	4641653	300	328012	309444	18568	6	3 (345678912)	BWA-mem	18616	18568	99.74	48	0.26	0.9974	1	0.9987	0	0
Escherichia coli	K-12 substr. MG1655	4641653	300	328012	309444	18568	6	3 (345678912)	Bowtie2	18561	18561	100	0	0	1	0.9996	0.9998	0.02	7
Escherichia coli	K-12 substr. MG1655	4641653	300	328012	309444	18568	6	3 (345678912)	Centrifuge (RefSeq)	18568	18568	100	0	0	1	1	1	0	0
Escherichia coli	K-12 substr. MG1655	4641653	300	328012	309444	18568	6	3 (345678912)	Centrifuge (human)	20308	18568	91.43	1740	8.57	0.9143	1	0.9552	0	0
Escherichia coli	K-12 substr. MG1655	4641653	300	328012	309444	18568	6	3 (345678912)	GEM	18598	18560	99.8	38	0.2	0.998	0.9996	0.9988	0.02	8
Escherichia coli	K-12 substr. MG1655	4641653	300	328012	309444	18568	6	3 (345678912)	HISAT2	17604	17604	100	0	0	1	0.9481	0.9734	2.6	964
Escherichia coli	K-12 substr. MG1655	4641653	300	328012	309444	18568	6	3 (345678912)	Kraken2 (RefSeq)	18568	18568	100	0	0	1	1	1	0	0
Escherichia coli	K-12 substr. MG1655	4641653	300	328012	309444	18568	6	3 (345678912)	Kraken2 (human)	19334	18558	95.99	776	4.01	0.9599	0.9997	0.9794	0.03	5
Escherichia coli	K-12 substr. MG1655	4641653	300	328012	309444	18568	6	3 (345678912)	Novoalign	18162	18162	100	0	0	1	0.9781	0.9889	1.09	406
Escherichia coli	K-12 substr. MG1655	4641653	300	328012	309444	18568	6	3 (345678912)	SMALT	74703	18568	24.86	56135	75.14	0.2486	1	0.3982	0	0
Escherichia coli	K-12 substr. MG1655	4641653	300	328012	309444	18568	6	3 (345678912)	SNAP	18556	18556	100	0	0	1	0.9994	0.9997	0.03	12
Escherichia coli	K-12 substr. MG1655	4641653	300	328012	309444	18568	6	3 (345678912)	minimap2	18609	18568	99.78	41	0.22	0.9978	1	0.9989	0	0
Escherichia coli	K-12 substr. MG1655	4641653	300	331106	309444	21662	7	1 (123456789)	BWA-mem	21709	21662	99.78	47	0.22	0.9978	1	0.9989	0	0
Escherichia coli	K-12 substr. MG1655	4641653	300	331106	309444	21662	7	1 (123456789)	Bowtie2	21654	21654	100	0	0	1	0.9996	0.9998	0.02	8
Escherichia coli	K-12 substr. MG1655	4641653	300	331106	309444	21662	7	1 (123456789)	Centrifuge (RefSeq)	21662	21662	100	0	0	1	1	1	0	0
Escherichia coli	K-12 substr. MG1655	4641653	300	331106	309444	21662	7	1 (123456789)	Centrifuge (human)	23404	21662	92.56	1742	7.44	0.9256	1	0.9614	0	0
Escherichia coli	K-12 substr. MG1655	4641653	300	331106	309444	21662	7	1 (123456789)	GEM	21691	21661	99.86	30	0.14	0.9986	1	0.9993	0	1
Escherichia coli	K-12 substr. MG1655	4641653	300	331106	309444	21662	7	1 (123456789)	HISAT2	20534	20534	100	0	0	1	0.9479	0.9733	2.6	1128
Escherichia coli	K-12 substr. MG1655	4641653	300	331106	309444	21662	7	1 (123456789)	Kraken2 (RefSeq)	21662	21662	100	0	0	1	1	1	0	0
Escherichia coli	K-12 substr. MG1655	4641653	300	331106	309444	21662	7	1 (123456789)	Kraken2 (human)	22398	21642	96.62	756	3.38	0.9662	0.9995	0.9826	0.05	10
Escherichia coli	K-12 substr. MG1655	4641653	300	331106	309444	21662	7	1 (123456789)	Novoalign	21216	21216	100	0	0	1	0.9794	0.9896	1.03	446
Escherichia coli	K-12 substr. MG1655	4641653	300	331106	309444	21662	7	1 (123456789)	SMALT	77913	21662	27.8	56251	72.2	0.278	1	0.4351	0	0
Escherichia coli	K-12 substr. MG1655	4641653	300	331106	309444	21662	7	1 (123456789)	SNAP	21638	21638	100	0	0	1	0.9989	0.9994	0.06	24
Escherichia coli	K-12 substr. MG1655	4641653	300	331106	309444	21662	7	1 (123456789)	minimap2	21696	21662	99.84	34	0.16	0.9984	1	0.9992	0	0
Escherichia coli	K-12 substr. MG1655	4641653	300	331106	309444	21662	7	2 (234567891)	BWA-mem	21703	21662	99.81	41	0.19	0.9981	1	0.999	0	0
Escherichia coli	K-12 substr. MG1655	4641653	300	331106	309444	21662	7	2 (234567891)	Bowtie2	21655	21655	100	0	0	1	0.9997	0.9998	0.02	7
Escherichia coli	K-12 substr. MG1655	4641653	300	331106	309444	21662	7	2 (234567891)	Centrifuge (RefSeq)	21658	21658	100	0	0	1	0.9999	0.9999	0.01	2
Escherichia coli	K-12 substr. MG1655	4641653	300	331106	309444	21662	7	2 (234567891)	Centrifuge (human)	23358	21660	92.73	1698	7.27	0.9273	1	0.9623	0	1
Escherichia coli	K-12 substr. MG1655	4641653	300	331106	309444	21662	7	2 (234567891)	GEM	21678	21650	99.87	28	0.13	0.9987	0.9994	0.999	0.03	12
Escherichia coli	K-12 substr. MG1655	4641653	300	331106	309444	21662	7	2 (234567891)	HISAT2	20566	20566	100	0	0	1	0.9494	0.974	2.53	1096
Escherichia coli	K-12 substr. MG1655	4641653	300	331106	309444	21662	7	2 (234567891)	Kraken2 (RefSeq)	21662	21662	100	0	0	1	1	1	0	0
Escherichia coli	K-12 substr. MG1655	4641653	300	331106	309444	21662	7	2 (234567891)	Kraken2 (human)	22378	21658	96.78	720	3.22	0.9678	0.9999	0.9836	0.01	2
Escherichia coli	K-12 substr. MG1655	4641653	300	331106	309444	21662	7	2 (234567891)	Novoalign	21232	21232	100	0	0	1	0.9801	0.99	0.99	430
Escherichia coli	K-12 substr. MG1655	4641653	300	331106	309444	21662	7	2 (234567891)	SMALT	78052	21662	27.75	56390	72.25	0.2775	1	0.4344	0	0
Escherichia coli	K-12 substr. MG1655	4641653	300	331106	309444	21662	7	2 (234567891)	SNAP	21636	21636	100	0	0	1	0.9988	0.9994	0.06	26
Escherichia coli	K-12 substr. MG1655	4641653	300	331106	309444	21662	7	2 (234567891)	minimap2	21704	21662	99.81	42	0.19	0.9981	1	0.999	0	0
Escherichia coli	K-12 substr. MG1655	4641653	300	331106	309444	21662	7	3 (345678912)	BWA-mem	21710	21662	99.78	48	0.22	0.9978	1	0.9989	0	0
Escherichia coli	K-12 substr. MG1655	4641653	300	331106	309444	21662	7	3 (345678912)	Bowtie2	21650	21650	100	0	0	1	0.9994	0.9997	0.03	12
Escherichia coli	K-12 substr. MG1655	4641653	300	331106	309444	21662	7	3 (345678912)	Centrifuge (RefSeq)	21662	21662	100	0	0	1	1	1	0	0
Escherichia coli	K-12 substr. MG1655	4641653	300	331106	309444	21662	7	3 (345678912)	Centrifuge (human)	23402	21662	92.56	1740	7.44	0.9256	1	0.9614	0	0
Escherichia coli	K-12 substr. MG1655	4641653	300	331106	309444	21662	7	3 (345678912)	GEM	21689	21651	99.82	38	0.18	0.9982	0.9995	0.9988	0.03	11
Escherichia coli	K-12 substr. MG1655	4641653	300	331106	309444	21662	7	3 (345678912)	HISAT2	20557	20557	100	0	0	1	0.949	0.9738	2.55	1105
Escherichia coli	K-12 substr. MG1655	4641653	300	331106	309444	21662	7	3 (345678912)	Kraken2 (RefSeq)	21662	21662	100	0	0	1	1	1	0	0
Escherichia coli	K-12 substr. MG1655	4641653	300	331106	309444	21662	7	3 (345678912)	Kraken2 (human)	22434	21658	96.54	776	3.46	0.9654	0.9999	0.9823	0.01	2
Escherichia coli	K-12 substr. MG1655	4641653	300	331106	309444	21662	7	3 (345678912)	Novoalign	21188	21188	100	0	0	1	0.9781	0.9889	1.09	474
Escherichia coli	K-12 substr. MG1655	4641653	300	331106	309444	21662	7	3 (345678912)	SMALT	77824	21662	27.83	56162	72.17	0.2783	1	0.4354	0	0
Escherichia coli	K-12 substr. MG1655	4641653	300	331106	309444	21662	7	3 (345678912)	SNAP	21637	21637	100	0	0	1	0.9988	0.9994	0.06	25
Escherichia coli	K-12 substr. MG1655	4641653	300	331106	309444	21662	7	3 (345678912)	minimap2	21703	21662	99.81	41	0.19	0.9981	1	0.999	0	0
Escherichia coli	K-12 substr. MG1655	4641653	300	334200	309444	24756	8	1 (123456789)	BWA-mem	24803	24756	99.81	47	0.19	0.9981	1	0.999	0	0
Escherichia coli	K-12 substr. MG1655	4641653	300	334200	309444	24756	8	1 (123456789)	Bowtie2	24750	24750	100	0	0	1	0.9998	0.9999	0.01	6
Escherichia coli	K-12 substr. MG1655	4641653	300	334200	309444	24756	8	1 (123456789)	Centrifuge (RefSeq)	24756	24756	100	0	0	1	1	1	0	0
Escherichia coli	K-12 substr. MG1655	4641653	300	334200	309444	24756	8	1 (123456789)	Centrifuge (human)	26498	24756	93.43	1742	6.57	0.9343	1	0.966	0	0
Escherichia coli	K-12 substr. MG1655	4641653	300	334200	309444	24756	8	1 (123456789)	GEM	24784	24754	99.88	30	0.12	0.9988	0.9999	0.9993	0	2
Escherichia coli	K-12 substr. MG1655	4641653	300	334200	309444	24756	8	1 (123456789)	HISAT2	23447	23447	100	0	0	1	0.9471	0.9728	2.64	1309
Escherichia coli	K-12 substr. MG1655	4641653	300	334200	309444	24756	8	1 (123456789)	Kraken2 (RefSeq)	24756	24756	100	0	0	1	1	1	0	0
Escherichia coli	K-12 substr. MG1655	4641653	300	334200	309444	24756	8	1 (123456789)	Kraken2 (human)	25492	24736	97.03	756	2.97	0.9703	0.9996	0.9847	0.04	10
Escherichia coli	K-12 substr. MG1655	4641653	300	334200	309444	24756	8	1 (123456789)	Novoalign	24176	24176	100	0	0	1	0.9766	0.9882	1.17	580
Escherichia coli	K-12 substr. MG1655	4641653	300	334200	309444	24756	8	1 (123456789)	SMALT	81019	24756	30.56	56263	69.44	0.3056	1	0.4681	0	0
Escherichia coli	K-12 substr. MG1655	4641653	300	334200	309444	24756	8	1 (123456789)	SNAP	24730	24730	100	0	0	1	0.9989	0.9994	0.05	26
Escherichia coli	K-12 substr. MG1655	4641653	300	334200	309444	24756	8	1 (123456789)	minimap2	24790	24756	99.86	34	0.14	0.9986	1	0.9993	0	0
Escherichia coli	K-12 substr. MG1655	4641653	300	334200	309444	24756	8	2 (234567891)	BWA-mem	24797	24756	99.83	41	0.17	0.9983	1	0.9991	0	0
Escherichia coli	K-12 substr. MG1655	4641653	300	334200	309444	24756	8	2 (234567891)	Bowtie2	24747	24747	100	0	0	1	0.9996	0.9998	0.02	9
Escherichia coli	K-12 substr. MG1655	4641653	300	334200	309444	24756	8	2 (234567891)	Centrifuge (RefSeq)	24752	24752	100	0	0	1	0.9999	0.9999	0.01	2
Escherichia coli	K-12 substr. MG1655	4641653	300	334200	309444	24756	8	2 (234567891)	Centrifuge (human)	26450	24752	93.58	1698	6.42	0.9358	0.9999	0.9668	0.01	2
Escherichia coli	K-12 substr. MG1655	4641653	300	334200	309444	24756	8	2 (234567891)	GEM	24775	24747	99.89	28	0.11	0.9989	0.9996	0.9992	0.02	9
Escherichia coli	K-12 substr. MG1655	4641653	300	334200	309444	24756	8	2 (234567891)	HISAT2	23470	23470	100	0	0	1	0.9481	0.9734	2.6	1286
Escherichia coli	K-12 substr. MG1655	4641653	300	334200	309444	24756	8	2 (234567891)	Kraken2 (RefSeq)	24756	24756	100	0	0	1	1	1	0	0
Escherichia coli	K-12 substr. MG1655	4641653	300	334200	309444	24756	8	2 (234567891)	Kraken2 (human)	25466	24746	97.17	720	2.83	0.9717	0.9998	0.9855	0.02	5
Escherichia coli	K-12 substr. MG1655	4641653	300	334200	309444	24756	8	2 (234567891)	Novoalign	24184	24184	100	0	0	1	0.9769	0.9883	1.16	572
Escherichia coli	K-12 substr. MG1655	4641653	300	334200	309444	24756	8	2 (234567891)	SMALT	81086	24756	30.53	56330	69.47	0.3053	1	0.4678	0	0
Escherichia coli	K-12 substr. MG1655	4641653	300	334200	309444	24756	8	2 (234567891)	SNAP	24726	24726	100	0	0	1	0.9988	0.9994	0.06	30
Escherichia coli	K-12 substr. MG1655	4641653	300	334200	309444	24756	8	2 (234567891)	minimap2	24798	24756	99.83	42	0.17	0.9983	1	0.9991	0	0
Escherichia coli	K-12 substr. MG1655	4641653	300	334200	309444	24756	8	3 (345678912)	BWA-mem	24804	24756	99.81	48	0.19	0.9981	1	0.999	0	0
Escherichia coli	K-12 substr. MG1655	4641653	300	334200	309444	24756	8	3 (345678912)	Bowtie2	24750	24750	100	0	0	1	0.9998	0.9999	0.01	6
Escherichia coli	K-12 substr. MG1655	4641653	300	334200	309444	24756	8	3 (345678912)	Centrifuge (RefSeq)	24754	24754	100	0	0	1	1	1	0	1
Escherichia coli	K-12 substr. MG1655	4641653	300	334200	309444	24756	8	3 (345678912)	Centrifuge (human)	26494	24754	93.43	1740	6.57	0.9343	1	0.966	0	1
Escherichia coli	K-12 substr. MG1655	4641653	300	334200	309444	24756	8	3 (345678912)	GEM	24785	24747	99.85	38	0.15	0.9985	0.9996	0.999	0.02	9
Escherichia coli	K-12 substr. MG1655	4641653	300	334200	309444	24756	8	3 (345678912)	HISAT2	23424	23424	100	0	0	1	0.9462	0.9724	2.69	1332
Escherichia coli	K-12 substr. MG1655	4641653	300	334200	309444	24756	8	3 (345678912)	Kraken2 (RefSeq)	24756	24756	100	0	0	1	1	1	0	0
Escherichia coli	K-12 substr. MG1655	4641653	300	334200	309444	24756	8	3 (345678912)	Kraken2 (human)	25522	24746	96.96	776	3.04	0.9696	0.9998	0.9845	0.02	5
Escherichia coli	K-12 substr. MG1655	4641653	300	334200	309444	24756	8	3 (345678912)	Novoalign	24218	24218	100	0	0	1	0.9783	0.989	1.09	538
Escherichia coli	K-12 substr. MG1655	4641653	300	334200	309444	24756	8	3 (345678912)	SMALT	80920	24756	30.59	56164	69.41	0.3059	1	0.4685	0	0
Escherichia coli	K-12 substr. MG1655	4641653	300	334200	309444	24756	8	3 (345678912)	SNAP	24732	24732	100	0	0	1	0.999	0.9995	0.05	24
Escherichia coli	K-12 substr. MG1655	4641653	300	334200	309444	24756	8	3 (345678912)	minimap2	24797	24756	99.83	41	0.17	0.9983	1	0.9991	0	0
Escherichia coli	K-12 substr. MG1655	4641653	300	337294	309444	27850	9	1 (123456789)	BWA-mem	27897	27850	99.83	47	0.17	0.9983	1	0.9991	0	0
Escherichia coli	K-12 substr. MG1655	4641653	300	337294	309444	27850	9	1 (123456789)	Bowtie2	27838	27838	100	0	0	1	0.9996	0.9998	0.02	12
Escherichia coli	K-12 substr. MG1655	4641653	300	337294	309444	27850	9	1 (123456789)	Centrifuge (RefSeq)	27848	27848	100	0	0	1	1	1	0	1
Escherichia coli	K-12 substr. MG1655	4641653	300	337294	309444	27850	9	1 (123456789)	Centrifuge (human)	29590	27848	94.11	1742	5.89	0.9411	1	0.9697	0	1
Escherichia coli	K-12 substr. MG1655	4641653	300	337294	309444	27850	9	1 (123456789)	GEM	27873	27843	99.89	30	0.11	0.9989	0.9997	0.9993	0.01	7
Escherichia coli	K-12 substr. MG1655	4641653	300	337294	309444	27850	9	1 (123456789)	HISAT2	26489	26489	100	0	0	1	0.9511	0.9749	2.44	1361
Escherichia coli	K-12 substr. MG1655	4641653	300	337294	309444	27850	9	1 (123456789)	Kraken2 (RefSeq)	27850	27850	100	0	0	1	1	1	0	0
Escherichia coli	K-12 substr. MG1655	4641653	300	337294	309444	27850	9	1 (123456789)	Kraken2 (human)	28596	27840	97.36	756	2.64	0.9736	0.9998	0.9865	0.02	5
Escherichia coli	K-12 substr. MG1655	4641653	300	337294	309444	27850	9	1 (123456789)	Novoalign	27232	27232	100	0	0	1	0.9778	0.9888	1.11	618
Escherichia coli	K-12 substr. MG1655	4641653	300	337294	309444	27850	9	1 (123456789)	SMALT	84121	27850	33.11	56271	66.89	0.3311	1	0.4975	0	0
Escherichia coli	K-12 substr. MG1655	4641653	300	337294	309444	27850	9	1 (123456789)	SNAP	27817	27817	100	0	0	1	0.9988	0.9994	0.06	33
Escherichia coli	K-12 substr. MG1655	4641653	300	337294	309444	27850	9	1 (123456789)	minimap2	27884	27850	99.88	34	0.12	0.9988	1	0.9994	0	0
Escherichia coli	K-12 substr. MG1655	4641653	300	337294	309444	27850	9	2 (234567891)	BWA-mem	27891	27850	99.85	41	0.15	0.9985	1	0.9992	0	0
Escherichia coli	K-12 substr. MG1655	4641653	300	337294	309444	27850	9	2 (234567891)	Bowtie2	27834	27834	100	0	0	1	0.9994	0.9997	0.03	16
Escherichia coli	K-12 substr. MG1655	4641653	300	337294	309444	27850	9	2 (234567891)	Centrifuge (RefSeq)	27850	27850	100	0	0	1	1	1	0	0
Escherichia coli	K-12 substr. MG1655	4641653	300	337294	309444	27850	9	2 (234567891)	Centrifuge (human)	29548	27850	94.25	1698	5.75	0.9425	1	0.9704	0	0
Escherichia coli	K-12 substr. MG1655	4641653	300	337294	309444	27850	9	2 (234567891)	GEM	27873	27845	99.9	28	0.1	0.999	0.9998	0.9994	0.01	5
Escherichia coli	K-12 substr. MG1655	4641653	300	337294	309444	27850	9	2 (234567891)	HISAT2	26386	26386	100	0	0	1	0.9474	0.973	2.63	1464
Escherichia coli	K-12 substr. MG1655	4641653	300	337294	309444	27850	9	2 (234567891)	Kraken2 (RefSeq)	27850	27850	100	0	0	1	1	1	0	0
Escherichia coli	K-12 substr. MG1655	4641653	300	337294	309444	27850	9	2 (234567891)	Kraken2 (human)	28548	27828	97.48	720	2.52	0.9748	0.9996	0.987	0.04	11
Escherichia coli	K-12 substr. MG1655	4641653	300	337294	309444	27850	9	2 (234567891)	Novoalign	27228	27228	100	0	0	1	0.9777	0.9887	1.12	622
Escherichia coli	K-12 substr. MG1655	4641653	300	337294	309444	27850	9	2 (234567891)	SMALT	84199	27850	33.08	56349	66.92	0.3308	1	0.4971	0	0
Escherichia coli	K-12 substr. MG1655	4641653	300	337294	309444	27850	9	2 (234567891)	SNAP	27814	27814	100	0	0	1	0.9987	0.9993	0.06	36
Escherichia coli	K-12 substr. MG1655	4641653	300	337294	309444	27850	9	2 (234567891)	minimap2	27892	27850	99.85	42	0.15	0.9985	1	0.9992	0	0
Escherichia coli	K-12 substr. MG1655	4641653	300	337294	309444	27850	9	3 (345678912)	BWA-mem	27898	27850	99.83	48	0.17	0.9983	1	0.9991	0	0
Escherichia coli	K-12 substr. MG1655	4641653	300	337294	309444	27850	9	3 (345678912)	Bowtie2	27838	27838	100	0	0	1	0.9996	0.9998	0.02	12
Escherichia coli	K-12 substr. MG1655	4641653	300	337294	309444	27850	9	3 (345678912)	Centrifuge (RefSeq)	27848	27848	100	0	0	1	1	1	0	1
Escherichia coli	K-12 substr. MG1655	4641653	300	337294	309444	27850	9	3 (345678912)	Centrifuge (human)	29588	27848	94.12	1740	5.88	0.9412	1	0.9697	0	1
Escherichia coli	K-12 substr. MG1655	4641653	300	337294	309444	27850	9	3 (345678912)	GEM	27882	27844	99.86	38	0.14	0.9986	0.9998	0.9992	0.01	6
Escherichia coli	K-12 substr. MG1655	4641653	300	337294	309444	27850	9	3 (345678912)	HISAT2	26499	26499	100	0	0	1	0.9515	0.9751	2.43	1351
Escherichia coli	K-12 substr. MG1655	4641653	300	337294	309444	27850	9	3 (345678912)	Kraken2 (RefSeq)	27850	27850	100	0	0	1	1	1	0	0
Escherichia coli	K-12 substr. MG1655	4641653	300	337294	309444	27850	9	3 (345678912)	Kraken2 (human)	28616	27840	97.29	776	2.71	0.9729	0.9998	0.9862	0.02	5
Escherichia coli	K-12 substr. MG1655	4641653	300	337294	309444	27850	9	3 (345678912)	Novoalign	27196	27196	100	0	0	1	0.9765	0.9881	1.17	654
Escherichia coli	K-12 substr. MG1655	4641653	300	337294	309444	27850	9	3 (345678912)	SMALT	84002	27850	33.15	56152	66.85	0.3315	1	0.4979	0	0
Escherichia coli	K-12 substr. MG1655	4641653	300	337294	309444	27850	9	3 (345678912)	SNAP	27813	27813	100	0	0	1	0.9987	0.9993	0.07	37
Escherichia coli	K-12 substr. MG1655	4641653	300	337294	309444	27850	9	3 (345678912)	minimap2	27891	27850	99.85	41	0.15	0.9985	1	0.9992	0	0
Escherichia coli	K-12 substr. MG1655	4641653	300	340390	309444	30946	10	1 (123456789)	BWA-mem	30993	30946	99.85	47	0.15	0.9985	1	0.9992	0	0
Escherichia coli	K-12 substr. MG1655	4641653	300	340390	309444	30946	10	1 (123456789)	Bowtie2	30929	30929	100	0	0	1	0.9995	0.9997	0.03	17
Escherichia coli	K-12 substr. MG1655	4641653	300	340390	309444	30946	10	1 (123456789)	Centrifuge (RefSeq)	30946	30946	100	0	0	1	1	1	0	0
Escherichia coli	K-12 substr. MG1655	4641653	300	340390	309444	30946	10	1 (123456789)	Centrifuge (human)	32688	30946	94.67	1742	5.33	0.9467	1	0.9726	0	0
Escherichia coli	K-12 substr. MG1655	4641653	300	340390	309444	30946	10	1 (123456789)	GEM	30962	30932	99.9	30	0.1	0.999	0.9995	0.9992	0.02	14
Escherichia coli	K-12 substr. MG1655	4641653	300	340390	309444	30946	10	1 (123456789)	HISAT2	29327	29327	100	0	0	1	0.9477	0.9731	2.62	1619
Escherichia coli	K-12 substr. MG1655	4641653	300	340390	309444	30946	10	1 (123456789)	Kraken2 (RefSeq)	30946	30946	100	0	0	1	1	1	0	0
Escherichia coli	K-12 substr. MG1655	4641653	300	340390	309444	30946	10	1 (123456789)	Kraken2 (human)	31686	30930	97.61	756	2.39	0.9761	0.9997	0.9878	0.03	8
Escherichia coli	K-12 substr. MG1655	4641653	300	340390	309444	30946	10	1 (123456789)	Novoalign	30260	30260	100	0	0	1	0.9778	0.9888	1.11	686
Escherichia coli	K-12 substr. MG1655	4641653	300	340390	309444	30946	10	1 (123456789)	SMALT	87228	30946	35.48	56282	64.52	0.3548	1	0.5238	0	0
Escherichia coli	K-12 substr. MG1655	4641653	300	340390	309444	30946	10	1 (123456789)	SNAP	30916	30916	100	0	0	1	0.999	0.9995	0.05	30
Escherichia coli	K-12 substr. MG1655	4641653	300	340390	309444	30946	10	1 (123456789)	minimap2	30980	30946	99.89	34	0.11	0.9989	1	0.9994	0	0
Escherichia coli	K-12 substr. MG1655	4641653	300	340390	309444	30946	10	2 (234567891)	BWA-mem	30987	30946	99.87	41	0.13	0.9987	1	0.9993	0	0
Escherichia coli	K-12 substr. MG1655	4641653	300	340390	309444	30946	10	2 (234567891)	Bowtie2	30934	30934	100	0	0	1	0.9996	0.9998	0.02	12
Escherichia coli	K-12 substr. MG1655	4641653	300	340390	309444	30946	10	2 (234567891)	Centrifuge (RefSeq)	30946	30946	100	0	0	1	1	1	0	0
Escherichia coli	K-12 substr. MG1655	4641653	300	340390	309444	30946	10	2 (234567891)	Centrifuge (human)	32644	30946	94.8	1698	5.2	0.948	1	0.9733	0	0
Escherichia coli	K-12 substr. MG1655	4641653	300	340390	309444	30946	10	2 (234567891)	GEM	30959	30931	99.91	28	0.09	0.9991	0.9995	0.9993	0.02	15
Escherichia coli	K-12 substr. MG1655	4641653	300	340390	309444	30946	10	2 (234567891)	HISAT2	29426	29426	100	0	0	1	0.9509	0.9748	2.46	1520
Escherichia coli	K-12 substr. MG1655	4641653	300	340390	309444	30946	10	2 (234567891)	Kraken2 (RefSeq)	30946	30946	100	0	0	1	1	1	0	0
Escherichia coli	K-12 substr. MG1655	4641653	300	340390	309444	30946	10	2 (234567891)	Kraken2 (human)	31654	30934	97.73	720	2.27	0.9773	0.9998	0.9884	0.02	6
Escherichia coli	K-12 substr. MG1655	4641653	300	340390	309444	30946	10	2 (234567891)	Novoalign	30226	30226	100	0	0	1	0.9767	0.9882	1.16	720
Escherichia coli	K-12 substr. MG1655	4641653	300	340390	309444	30946	10	2 (234567891)	SMALT	87317	30946	35.44	56371	64.56	0.3544	1	0.5233	0	0
Escherichia coli	K-12 substr. MG1655	4641653	300	340390	309444	30946	10	2 (234567891)	SNAP	30913	30913	100	0	0	1	0.9989	0.9994	0.05	33
Escherichia coli	K-12 substr. MG1655	4641653	300	340390	309444	30946	10	2 (234567891)	minimap2	30988	30946	99.86	42	0.14	0.9986	1	0.9993	0	0
Escherichia coli	K-12 substr. MG1655	4641653	300	340390	309444	30946	10	3 (345678912)	BWA-mem	30994	30946	99.85	48	0.15	0.9985	1	0.9992	0	0
Escherichia coli	K-12 substr. MG1655	4641653	300	340390	309444	30946	10	3 (345678912)	Bowtie2	30936	30936	100	0	0	1	0.9997	0.9998	0.02	10
Escherichia coli	K-12 substr. MG1655	4641653	300	340390	309444	30946	10	3 (345678912)	Centrifuge (RefSeq)	30944	30944	100	0	0	1	1	1	0	1
Escherichia coli	K-12 substr. MG1655	4641653	300	340390	309444	30946	10	3 (345678912)	Centrifuge (human)	32684	30944	94.68	1740	5.32	0.9468	1	0.9727	0	1
Escherichia coli	K-12 substr. MG1655	4641653	300	340390	309444	30946	10	3 (345678912)	GEM	30975	30937	99.88	38	0.12	0.9988	0.9997	0.9992	0.01	9
Escherichia coli	K-12 substr. MG1655	4641653	300	340390	309444	30946	10	3 (345678912)	HISAT2	29386	29386	100	0	0	1	0.9496	0.9741	2.52	1560
Escherichia coli	K-12 substr. MG1655	4641653	300	340390	309444	30946	10	3 (345678912)	Kraken2 (RefSeq)	30946	30946	100	0	0	1	1	1	0	0
Escherichia coli	K-12 substr. MG1655	4641653	300	340390	309444	30946	10	3 (345678912)	Kraken2 (human)	31702	30926	97.55	776	2.45	0.9755	0.9997	0.9875	0.03	10
Escherichia coli	K-12 substr. MG1655	4641653	300	340390	309444	30946	10	3 (345678912)	Novoalign	30312	30312	100	0	0	1	0.9795	0.9896	1.02	634
Escherichia coli	K-12 substr. MG1655	4641653	300	340390	309444	30946	10	3 (345678912)	SMALT	87140	30946	35.51	56194	64.49	0.3551	1	0.5241	0	0
Escherichia coli	K-12 substr. MG1655	4641653	300	340390	309444	30946	10	3 (345678912)	SNAP	30907	30907	100	0	0	1	0.9987	0.9993	0.06	39
Escherichia coli	K-12 substr. MG1655	4641653	300	340390	309444	30946	10	3 (345678912)	minimap2	30987	30946	99.87	41	0.13	0.9987	1	0.9993	0	0
Klebsiella pneumoniae	HS11286	5333943	150	711192	711192	0	0	1 (123456789)	BWA-mem	29	0	0	29	100	0	0	0	0	0
Klebsiella pneumoniae	HS11286	5333943	150	711192	711192	0	0	1 (123456789)	Bowtie2	0	0	NA	0	NA	NA	NA	NA	0	0
Klebsiella pneumoniae	HS11286	5333943	150	711192	711192	0	0	1 (123456789)	Centrifuge (RefSeq)	0	0	NA	0	NA	NA	NA	NA	0	0
Klebsiella pneumoniae	HS11286	5333943	150	711192	711192	0	0	1 (123456789)	Centrifuge (human)	1402	0	0	1402	100	0	0	0	0	0
Klebsiella pneumoniae	HS11286	5333943	150	711192	711192	0	0	1 (123456789)	GEM	9	0	0	9	100	0	0	0	0	0
Klebsiella pneumoniae	HS11286	5333943	150	711192	711192	0	0	1 (123456789)	HISAT2	0	0	NA	0	NA	NA	NA	NA	0	0
Klebsiella pneumoniae	HS11286	5333943	150	711192	711192	0	0	1 (123456789)	Kraken2 (RefSeq)	0	0	NA	0	NA	NA	NA	NA	0	0
Klebsiella pneumoniae	HS11286	5333943	150	711192	711192	0	0	1 (123456789)	Kraken2 (human)	886	0	0	886	100	0	0	0	0	0
Klebsiella pneumoniae	HS11286	5333943	150	711192	711192	0	0	1 (123456789)	Novoalign	0	0	NA	0	NA	NA	NA	NA	0	0
Klebsiella pneumoniae	HS11286	5333943	150	711192	711192	0	0	1 (123456789)	SMALT	79609	0	0	79609	100	0	0	0	0	0
Klebsiella pneumoniae	HS11286	5333943	150	711192	711192	0	0	1 (123456789)	SNAP	0	0	NA	0	NA	NA	NA	NA	0	0
Klebsiella pneumoniae	HS11286	5333943	150	711192	711192	0	0	1 (123456789)	minimap2	30	0	0	30	100	0	0	0	0	0
Klebsiella pneumoniae	HS11286	5333943	150	711192	711192	0	0	2 (234567891)	BWA-mem	1955	0	0	1955	100	0	0	0	0	0
Klebsiella pneumoniae	HS11286	5333943	150	711192	711192	0	0	2 (234567891)	Bowtie2	0	0	NA	0	NA	NA	NA	NA	0	0
Klebsiella pneumoniae	HS11286	5333943	150	711192	711192	0	0	2 (234567891)	Centrifuge (RefSeq)	0	0	NA	0	NA	NA	NA	NA	0	0
Klebsiella pneumoniae	HS11286	5333943	150	711192	711192	0	0	2 (234567891)	Centrifuge (human)	1558	0	0	1558	100	0	0	0	0	0
Klebsiella pneumoniae	HS11286	5333943	150	711192	711192	0	0	2 (234567891)	GEM	7	0	0	7	100	0	0	0	0	0
Klebsiella pneumoniae	HS11286	5333943	150	711192	711192	0	0	2 (234567891)	HISAT2	0	0	NA	0	NA	NA	NA	NA	0	0
Klebsiella pneumoniae	HS11286	5333943	150	711192	711192	0	0	2 (234567891)	Kraken2 (RefSeq)	2	0	0	2	100	0	0	0	0	0
Klebsiella pneumoniae	HS11286	5333943	150	711192	711192	0	0	2 (234567891)	Kraken2 (human)	848	0	0	848	100	0	0	0	0	0
Klebsiella pneumoniae	HS11286	5333943	150	711192	711192	0	0	2 (234567891)	Novoalign	0	0	NA	0	NA	NA	NA	NA	0	0
Klebsiella pneumoniae	HS11286	5333943	150	711192	711192	0	0	2 (234567891)	SMALT	79898	0	0	79898	100	0	0	0	0	0
Klebsiella pneumoniae	HS11286	5333943	150	711192	711192	0	0	2 (234567891)	SNAP	0	0	NA	0	NA	NA	NA	NA	0	0
Klebsiella pneumoniae	HS11286	5333943	150	711192	711192	0	0	2 (234567891)	minimap2	28	0	0	28	100	0	0	0	0	0
Klebsiella pneumoniae	HS11286	5333943	150	711192	711192	0	0	3 (345678912)	BWA-mem	17	0	0	17	100	0	0	0	0	0
Klebsiella pneumoniae	HS11286	5333943	150	711192	711192	0	0	3 (345678912)	Bowtie2	0	0	NA	0	NA	NA	NA	NA	0	0
Klebsiella pneumoniae	HS11286	5333943	150	711192	711192	0	0	3 (345678912)	Centrifuge (RefSeq)	0	0	NA	0	NA	NA	NA	NA	0	0
Klebsiella pneumoniae	HS11286	5333943	150	711192	711192	0	0	3 (345678912)	Centrifuge (human)	1550	0	0	1550	100	0	0	0	0	0
Klebsiella pneumoniae	HS11286	5333943	150	711192	711192	0	0	3 (345678912)	GEM	4	0	0	4	100	0	0	0	0	0
Klebsiella pneumoniae	HS11286	5333943	150	711192	711192	0	0	3 (345678912)	HISAT2	0	0	NA	0	NA	NA	NA	NA	0	0
Klebsiella pneumoniae	HS11286	5333943	150	711192	711192	0	0	3 (345678912)	Kraken2 (RefSeq)	2	0	0	2	100	0	0	0	0	0
Klebsiella pneumoniae	HS11286	5333943	150	711192	711192	0	0	3 (345678912)	Kraken2 (human)	800	0	0	800	100	0	0	0	0	0
Klebsiella pneumoniae	HS11286	5333943	150	711192	711192	0	0	3 (345678912)	Novoalign	0	0	NA	0	NA	NA	NA	NA	0	0
Klebsiella pneumoniae	HS11286	5333943	150	711192	711192	0	0	3 (345678912)	SMALT	79963	0	0	79963	100	0	0	0	0	0
Klebsiella pneumoniae	HS11286	5333943	150	711192	711192	0	0	3 (345678912)	SNAP	0	0	NA	0	NA	NA	NA	NA	0	0
Klebsiella pneumoniae	HS11286	5333943	150	711192	711192	0	0	3 (345678912)	minimap2	18	0	0	18	100	0	0	0	0	0
Klebsiella pneumoniae	HS11286	5333943	150	718304	711192	7112	1	1 (123456789)	BWA-mem	7178	7112	99.08	66	0.92	0.9908	1	0.9954	0	0
Klebsiella pneumoniae	HS11286	5333943	150	718304	711192	7112	1	1 (123456789)	Bowtie2	7111	7111	100	0	0	1	0.9999	0.9999	0.01	1
Klebsiella pneumoniae	HS11286	5333943	150	718304	711192	7112	1	1 (123456789)	Centrifuge (RefSeq)	7110	7110	100	0	0	1	0.9999	0.9999	0.01	1
Klebsiella pneumoniae	HS11286	5333943	150	718304	711192	7112	1	1 (123456789)	Centrifuge (human)	8512	7110	83.53	1402	16.47	0.8353	0.9999	0.9102	0.01	1
Klebsiella pneumoniae	HS11286	5333943	150	718304	711192	7112	1	1 (123456789)	GEM	7113	7104	99.87	9	0.13	0.9987	0.9989	0.9988	0.06	8
Klebsiella pneumoniae	HS11286	5333943	150	718304	711192	7112	1	1 (123456789)	HISAT2	6976	6976	100	0	0	1	0.9809	0.9904	0.96	136
Klebsiella pneumoniae	HS11286	5333943	150	718304	711192	7112	1	1 (123456789)	Kraken2 (RefSeq)	7112	7112	100	0	0	1	1	1	0	0
Klebsiella pneumoniae	HS11286	5333943	150	718304	711192	7112	1	1 (123456789)	Kraken2 (human)	7986	7100	88.91	886	11.09	0.8891	0.9992	0.9409	0.08	6
Klebsiella pneumoniae	HS11286	5333943	150	718304	711192	7112	1	1 (123456789)	Novoalign	6884	6884	100	0	0	1	0.9679	0.9837	1.6	228
Klebsiella pneumoniae	HS11286	5333943	150	718304	711192	7112	1	1 (123456789)	SMALT	86731	7112	8.2	79619	91.8	0.082	1	0.1516	0	0
Klebsiella pneumoniae	HS11286	5333943	150	718304	711192	7112	1	1 (123456789)	SNAP	7105	7105	100	0	0	1	0.999	0.9995	0.05	7
Klebsiella pneumoniae	HS11286	5333943	150	718304	711192	7112	1	1 (123456789)	minimap2	7139	7109	99.58	30	0.42	0.9958	0.9996	0.9977	0.02	3
Klebsiella pneumoniae	HS11286	5333943	150	718304	711192	7112	1	2 (234567891)	BWA-mem	7166	7112	99.25	54	0.75	0.9925	1	0.9962	0	0
Klebsiella pneumoniae	HS11286	5333943	150	718304	711192	7112	1	2 (234567891)	Bowtie2	7112	7112	100	0	0	1	1	1	0	0
Klebsiella pneumoniae	HS11286	5333943	150	718304	711192	7112	1	2 (234567891)	Centrifuge (RefSeq)	7104	7104	100	0	0	1	0.9994	0.9997	0.06	4
Klebsiella pneumoniae	HS11286	5333943	150	718304	711192	7112	1	2 (234567891)	Centrifuge (human)	8662	7104	82.01	1558	17.99	0.8201	0.9994	0.9009	0.06	4
Klebsiella pneumoniae	HS11286	5333943	150	718304	711192	7112	1	2 (234567891)	GEM	7116	7109	99.9	7	0.1	0.999	0.9996	0.9993	0.02	3
Klebsiella pneumoniae	HS11286	5333943	150	718304	711192	7112	1	2 (234567891)	HISAT2	6983	6983	100	0	0	1	0.9819	0.9909	0.91	129
Klebsiella pneumoniae	HS11286	5333943	150	718304	711192	7112	1	2 (234567891)	Kraken2 (RefSeq)	7114	7112	99.97	2	0.03	0.9997	1	0.9998	0	0
Klebsiella pneumoniae	HS11286	5333943	150	718304	711192	7112	1	2 (234567891)	Kraken2 (human)	7946	7098	89.33	848	10.67	0.8933	0.999	0.9432	0.1	7
Klebsiella pneumoniae	HS11286	5333943	150	718304	711192	7112	1	2 (234567891)	Novoalign	6900	6900	100	0	0	1	0.9702	0.9849	1.49	212
Klebsiella pneumoniae	HS11286	5333943	150	718304	711192	7112	1	2 (234567891)	SMALT	86992	7112	8.18	79880	91.82	0.0818	1	0.1512	0	0
Klebsiella pneumoniae	HS11286	5333943	150	718304	711192	7112	1	2 (234567891)	SNAP	7110	7110	100	0	0	1	0.9997	0.9998	0.01	2
Klebsiella pneumoniae	HS11286	5333943	150	718304	711192	7112	1	2 (234567891)	minimap2	7138	7110	99.61	28	0.39	0.9961	0.9997	0.9979	0.01	2
Klebsiella pneumoniae	HS11286	5333943	150	718304	711192	7112	1	3 (345678912)	BWA-mem	7154	7112	99.41	42	0.59	0.9941	1	0.997	0	0
Klebsiella pneumoniae	HS11286	5333943	150	718304	711192	7112	1	3 (345678912)	Bowtie2	7112	7112	100	0	0	1	1	1	0	0
Klebsiella pneumoniae	HS11286	5333943	150	718304	711192	7112	1	3 (345678912)	Centrifuge (RefSeq)	7104	7104	100	0	0	1	0.9994	0.9997	0.06	4
Klebsiella pneumoniae	HS11286	5333943	150	718304	711192	7112	1	3 (345678912)	Centrifuge (human)	8652	7102	82.09	1550	17.91	0.8209	0.9993	0.9014	0.07	5
Klebsiella pneumoniae	HS11286	5333943	150	718304	711192	7112	1	3 (345678912)	GEM	7107	7103	99.94	4	0.06	0.9994	0.9987	0.999	0.06	9
Klebsiella pneumoniae	HS11286	5333943	150	718304	711192	7112	1	3 (345678912)	HISAT2	7003	7003	100	0	0	1	0.9847	0.9923	0.77	109
Klebsiella pneumoniae	HS11286	5333943	150	718304	711192	7112	1	3 (345678912)	Kraken2 (RefSeq)	7114	7112	99.97	2	0.03	0.9997	1	0.9998	0	0
Klebsiella pneumoniae	HS11286	5333943	150	718304	711192	7112	1	3 (345678912)	Kraken2 (human)	7904	7104	89.88	800	10.12	0.8988	0.9994	0.9464	0.06	4
Klebsiella pneumoniae	HS11286	5333943	150	718304	711192	7112	1	3 (345678912)	Novoalign	6908	6908	100	0	0	1	0.9713	0.9854	1.43	204
Klebsiella pneumoniae	HS11286	5333943	150	718304	711192	7112	1	3 (345678912)	SMALT	87046	7112	8.17	79934	91.83	0.0817	1	0.1511	0	0
Klebsiella pneumoniae	HS11286	5333943	150	718304	711192	7112	1	3 (345678912)	SNAP	7105	7105	100	0	0	1	0.999	0.9995	0.05	7
Klebsiella pneumoniae	HS11286	5333943	150	718304	711192	7112	1	3 (345678912)	minimap2	7129	7111	99.75	18	0.25	0.9975	0.9999	0.9987	0.01	1
Klebsiella pneumoniae	HS11286	5333943	150	725416	711192	14224	2	1 (123456789)	BWA-mem	14290	14224	99.54	66	0.46	0.9954	1	0.9977	0	0
Klebsiella pneumoniae	HS11286	5333943	150	725416	711192	14224	2	1 (123456789)	Bowtie2	14224	14224	100	0	0	1	1	1	0	0
Klebsiella pneumoniae	HS11286	5333943	150	725416	711192	14224	2	1 (123456789)	Centrifuge (RefSeq)	14212	14212	100	0	0	1	0.9996	0.9998	0.04	6
Klebsiella pneumoniae	HS11286	5333943	150	725416	711192	14224	2	1 (123456789)	Centrifuge (human)	15614	14212	91.02	1402	8.98	0.9102	0.9996	0.9528	0.04	6
Klebsiella pneumoniae	HS11286	5333943	150	725416	711192	14224	2	1 (123456789)	GEM	14216	14207	99.94	9	0.06	0.9994	0.9988	0.9991	0.06	17
Klebsiella pneumoniae	HS11286	5333943	150	725416	711192	14224	2	1 (123456789)	HISAT2	13982	13982	100	0	0	1	0.983	0.9914	0.85	242
Klebsiella pneumoniae	HS11286	5333943	150	725416	711192	14224	2	1 (123456789)	Kraken2 (RefSeq)	14224	14224	100	0	0	1	1	1	0	0
Klebsiella pneumoniae	HS11286	5333943	150	725416	711192	14224	2	1 (123456789)	Kraken2 (human)	15074	14188	94.12	886	5.88	0.9412	0.9987	0.9691	0.13	18
Klebsiella pneumoniae	HS11286	5333943	150	725416	711192	14224	2	1 (123456789)	Novoalign	13784	13784	100	0	0	1	0.9691	0.9843	1.55	440
Klebsiella pneumoniae	HS11286	5333943	150	725416	711192	14224	2	1 (123456789)	SMALT	93843	14224	15.16	79619	84.84	0.1516	1	0.2633	0	0
Klebsiella pneumoniae	HS11286	5333943	150	725416	711192	14224	2	1 (123456789)	SNAP	14213	14213	100	0	0	1	0.9992	0.9996	0.04	11
Klebsiella pneumoniae	HS11286	5333943	150	725416	711192	14224	2	1 (123456789)	minimap2	14252	14222	99.79	30	0.21	0.9979	0.9999	0.9989	0.01	2
Klebsiella pneumoniae	HS11286	5333943	150	725416	711192	14224	2	2 (234567891)	BWA-mem	14278	14224	99.62	54	0.38	0.9962	1	0.9981	0	0
Klebsiella pneumoniae	HS11286	5333943	150	725416	711192	14224	2	2 (234567891)	Bowtie2	14223	14223	100	0	0	1	0.9999	0.9999	0	1
Klebsiella pneumoniae	HS11286	5333943	150	725416	711192	14224	2	2 (234567891)	Centrifuge (RefSeq)	14206	14206	100	0	0	1	0.9994	0.9997	0.06	9
Klebsiella pneumoniae	HS11286	5333943	150	725416	711192	14224	2	2 (234567891)	Centrifuge (human)	15764	14206	90.12	1558	9.88	0.9012	0.9994	0.9478	0.06	9
Klebsiella pneumoniae	HS11286	5333943	150	725416	711192	14224	2	2 (234567891)	GEM	14222	14215	99.95	7	0.05	0.9995	0.9994	0.9994	0.03	9
Klebsiella pneumoniae	HS11286	5333943	150	725416	711192	14224	2	2 (234567891)	HISAT2	13966	13966	100	0	0	1	0.9819	0.9909	0.91	258
Klebsiella pneumoniae	HS11286	5333943	150	725416	711192	14224	2	2 (234567891)	Kraken2 (RefSeq)	14226	14224	99.99	2	0.01	0.9999	1	0.9999	0	0
Klebsiella pneumoniae	HS11286	5333943	150	725416	711192	14224	2	2 (234567891)	Kraken2 (human)	15042	14194	94.36	848	5.64	0.9436	0.9989	0.9705	0.11	15
Klebsiella pneumoniae	HS11286	5333943	150	725416	711192	14224	2	2 (234567891)	Novoalign	13778	13778	100	0	0	1	0.9686	0.984	1.57	446
Klebsiella pneumoniae	HS11286	5333943	150	725416	711192	14224	2	2 (234567891)	SMALT	94118	14224	15.11	79894	84.89	0.1511	1	0.2625	0	0
Klebsiella pneumoniae	HS11286	5333943	150	725416	711192	14224	2	2 (234567891)	SNAP	14210	14210	100	0	0	1	0.999	0.9995	0.05	14
Klebsiella pneumoniae	HS11286	5333943	150	725416	711192	14224	2	2 (234567891)	minimap2	14250	14222	99.8	28	0.2	0.998	0.9999	0.9989	0.01	2
Klebsiella pneumoniae	HS11286	5333943	150	725416	711192	14224	2	3 (345678912)	BWA-mem	14264	14224	99.72	40	0.28	0.9972	1	0.9986	0	0
Klebsiella pneumoniae	HS11286	5333943	150	725416	711192	14224	2	3 (345678912)	Bowtie2	14224	14224	100	0	0	1	1	1	0	0
Klebsiella pneumoniae	HS11286	5333943	150	725416	711192	14224	2	3 (345678912)	Centrifuge (RefSeq)	14214	14214	100	0	0	1	0.9996	0.9998	0.04	5
Klebsiella pneumoniae	HS11286	5333943	150	725416	711192	14224	2	3 (345678912)	Centrifuge (human)	15762	14212	90.17	1550	9.83	0.9017	0.9996	0.9481	0.04	6
Klebsiella pneumoniae	HS11286	5333943	150	725416	711192	14224	2	3 (345678912)	GEM	14217	14213	99.97	4	0.03	0.9997	0.9992	0.9994	0.04	11
Klebsiella pneumoniae	HS11286	5333943	150	725416	711192	14224	2	3 (345678912)	HISAT2	13969	13969	100	0	0	1	0.9821	0.991	0.9	255
Klebsiella pneumoniae	HS11286	5333943	150	725416	711192	14224	2	3 (345678912)	Kraken2 (RefSeq)	14226	14224	99.99	2	0.01	0.9999	1	0.9999	0	0
Klebsiella pneumoniae	HS11286	5333943	150	725416	711192	14224	2	3 (345678912)	Kraken2 (human)	15000	14200	94.67	800	5.33	0.9467	0.9992	0.9722	0.08	12
Klebsiella pneumoniae	HS11286	5333943	150	725416	711192	14224	2	3 (345678912)	Novoalign	13696	13696	100	0	0	1	0.9629	0.9811	1.86	528
Klebsiella pneumoniae	HS11286	5333943	150	725416	711192	14224	2	3 (345678912)	SMALT	94197	14224	15.1	79973	84.9	0.151	1	0.2624	0	0
Klebsiella pneumoniae	HS11286	5333943	150	725416	711192	14224	2	3 (345678912)	SNAP	14212	14212	100	0	0	1	0.9992	0.9996	0.04	12
Klebsiella pneumoniae	HS11286	5333943	150	725416	711192	14224	2	3 (345678912)	minimap2	14237	14219	99.87	18	0.13	0.9987	0.9996	0.9991	0.02	5
Klebsiella pneumoniae	HS11286	5333943	150	732528	711192	21336	3	1 (123456789)	BWA-mem	21402	21336	99.69	66	0.31	0.9969	1	0.9984	0	0
Klebsiella pneumoniae	HS11286	5333943	150	732528	711192	21336	3	1 (123456789)	Bowtie2	21336	21336	100	0	0	1	1	1	0	0
Klebsiella pneumoniae	HS11286	5333943	150	732528	711192	21336	3	1 (123456789)	Centrifuge (RefSeq)	21324	21324	100	0	0	1	0.9997	0.9998	0.03	6
Klebsiella pneumoniae	HS11286	5333943	150	732528	711192	21336	3	1 (123456789)	Centrifuge (human)	22724	21322	93.83	1402	6.17	0.9383	0.9997	0.968	0.03	7
Klebsiella pneumoniae	HS11286	5333943	150	732528	711192	21336	3	1 (123456789)	GEM	21328	21319	99.96	9	0.04	0.9996	0.9992	0.9994	0.04	17
Klebsiella pneumoniae	HS11286	5333943	150	732528	711192	21336	3	1 (123456789)	HISAT2	20970	20970	100	0	0	1	0.9828	0.9913	0.86	366
Klebsiella pneumoniae	HS11286	5333943	150	732528	711192	21336	3	1 (123456789)	Kraken2 (RefSeq)	21336	21336	100	0	0	1	1	1	0	0
Klebsiella pneumoniae	HS11286	5333943	150	732528	711192	21336	3	1 (123456789)	Kraken2 (human)	22202	21316	96.01	886	3.99	0.9601	0.9995	0.9794	0.05	10
Klebsiella pneumoniae	HS11286	5333943	150	732528	711192	21336	3	1 (123456789)	Novoalign	20562	20562	100	0	0	1	0.9637	0.9815	1.81	774
Klebsiella pneumoniae	HS11286	5333943	150	732528	711192	21336	3	1 (123456789)	SMALT	100932	21336	21.14	79596	78.86	0.2114	1	0.349	0	0
Klebsiella pneumoniae	HS11286	5333943	150	732528	711192	21336	3	1 (123456789)	SNAP	21313	21313	100	0	0	1	0.9989	0.9994	0.05	23
Klebsiella pneumoniae	HS11286	5333943	150	732528	711192	21336	3	1 (123456789)	minimap2	21362	21332	99.86	30	0.14	0.9986	0.9998	0.9992	0.01	4
Klebsiella pneumoniae	HS11286	5333943	150	732528	711192	21336	3	2 (234567891)	BWA-mem	21390	21336	99.75	54	0.25	0.9975	1	0.9987	0	0
Klebsiella pneumoniae	HS11286	5333943	150	732528	711192	21336	3	2 (234567891)	Bowtie2	21336	21336	100	0	0	1	1	1	0	0
Klebsiella pneumoniae	HS11286	5333943	150	732528	711192	21336	3	2 (234567891)	Centrifuge (RefSeq)	21314	21314	100	0	0	1	0.9995	0.9997	0.05	11
Klebsiella pneumoniae	HS11286	5333943	150	732528	711192	21336	3	2 (234567891)	Centrifuge (human)	22872	21314	93.19	1558	6.81	0.9319	0.9995	0.9645	0.05	11
Klebsiella pneumoniae	HS11286	5333943	150	732528	711192	21336	3	2 (234567891)	GEM	21322	21315	99.97	7	0.03	0.9997	0.999	0.9993	0.05	21
Klebsiella pneumoniae	HS11286	5333943	150	732528	711192	21336	3	2 (234567891)	HISAT2	20949	20949	100	0	0	1	0.9819	0.9909	0.91	387
Klebsiella pneumoniae	HS11286	5333943	150	732528	711192	21336	3	2 (234567891)	Kraken2 (RefSeq)	21336	21334	99.99	2	0.01	0.9999	1	0.9999	0	1
Klebsiella pneumoniae	HS11286	5333943	150	732528	711192	21336	3	2 (234567891)	Kraken2 (human)	22150	21302	96.17	848	3.83	0.9617	0.9992	0.9801	0.08	17
Klebsiella pneumoniae	HS11286	5333943	150	732528	711192	21336	3	2 (234567891)	Novoalign	20674	20674	100	0	0	1	0.969	0.9843	1.55	662
Klebsiella pneumoniae	HS11286	5333943	150	732528	711192	21336	3	2 (234567891)	SMALT	101247	21336	21.07	79911	78.93	0.2107	1	0.3481	0	0
Klebsiella pneumoniae	HS11286	5333943	150	732528	711192	21336	3	2 (234567891)	SNAP	21319	21319	100	0	0	1	0.9992	0.9996	0.04	17
Klebsiella pneumoniae	HS11286	5333943	150	732528	711192	21336	3	2 (234567891)	minimap2	21359	21331	99.87	28	0.13	0.9987	0.9998	0.9992	0.01	5
Klebsiella pneumoniae	HS11286	5333943	150	732528	711192	21336	3	3 (345678912)	BWA-mem	21376	21336	99.81	40	0.19	0.9981	1	0.999	0	0
Klebsiella pneumoniae	HS11286	5333943	150	732528	711192	21336	3	3 (345678912)	Bowtie2	21334	21334	100	0	0	1	0.9999	0.9999	0	2
Klebsiella pneumoniae	HS11286	5333943	150	732528	711192	21336	3	3 (345678912)	Centrifuge (RefSeq)	21318	21318	100	0	0	1	0.9996	0.9998	0.04	9
Klebsiella pneumoniae	HS11286	5333943	150	732528	711192	21336	3	3 (345678912)	Centrifuge (human)	22868	21318	93.22	1550	6.78	0.9322	0.9996	0.9647	0.04	9
Klebsiella pneumoniae	HS11286	5333943	150	732528	711192	21336	3	3 (345678912)	GEM	21323	21319	99.98	4	0.02	0.9998	0.9992	0.9995	0.04	17
Klebsiella pneumoniae	HS11286	5333943	150	732528	711192	21336	3	3 (345678912)	HISAT2	20981	20981	100	0	0	1	0.9834	0.9916	0.83	355
Klebsiella pneumoniae	HS11286	5333943	150	732528	711192	21336	3	3 (345678912)	Kraken2 (RefSeq)	21336	21334	99.99	2	0.01	0.9999	1	0.9999	0	1
Klebsiella pneumoniae	HS11286	5333943	150	732528	711192	21336	3	3 (345678912)	Kraken2 (human)	22106	21306	96.38	800	3.62	0.9638	0.9993	0.9812	0.07	15
Klebsiella pneumoniae	HS11286	5333943	150	732528	711192	21336	3	3 (345678912)	Novoalign	20606	20606	100	0	0	1	0.9658	0.9826	1.71	730
Klebsiella pneumoniae	HS11286	5333943	150	732528	711192	21336	3	3 (345678912)	SMALT	101312	21336	21.06	79976	78.94	0.2106	1	0.3479	0	0
Klebsiella pneumoniae	HS11286	5333943	150	732528	711192	21336	3	3 (345678912)	SNAP	21321	21321	100	0	0	1	0.9993	0.9996	0.04	15
Klebsiella pneumoniae	HS11286	5333943	150	732528	711192	21336	3	3 (345678912)	minimap2	21347	21329	99.92	18	0.08	0.9992	0.9997	0.9994	0.02	7
Klebsiella pneumoniae	HS11286	5333943	150	739640	711192	28448	4	1 (123456789)	BWA-mem	28514	28448	99.77	66	0.23	0.9977	1	0.9988	0	0
Klebsiella pneumoniae	HS11286	5333943	150	739640	711192	28448	4	1 (123456789)	Bowtie2	28448	28448	100	0	0	1	1	1	0	0
Klebsiella pneumoniae	HS11286	5333943	150	739640	711192	28448	4	1 (123456789)	Centrifuge (RefSeq)	28414	28414	100	0	0	1	0.9994	0.9997	0.06	17
Klebsiella pneumoniae	HS11286	5333943	150	739640	711192	28448	4	1 (123456789)	Centrifuge (human)	29816	28414	95.3	1402	4.7	0.953	0.9994	0.9756	0.06	17
Klebsiella pneumoniae	HS11286	5333943	150	739640	711192	28448	4	1 (123456789)	GEM	28432	28423	99.97	9	0.03	0.9997	0.9991	0.9994	0.04	25
Klebsiella pneumoniae	HS11286	5333943	150	739640	711192	28448	4	1 (123456789)	HISAT2	27960	27960	100	0	0	1	0.9828	0.9913	0.86	488
Klebsiella pneumoniae	HS11286	5333943	150	739640	711192	28448	4	1 (123456789)	Kraken2 (RefSeq)	28446	28446	100	0	0	1	1	1	0	1
Klebsiella pneumoniae	HS11286	5333943	150	739640	711192	28448	4	1 (123456789)	Kraken2 (human)	29284	28398	96.97	886	3.03	0.9697	0.9991	0.9842	0.09	25
Klebsiella pneumoniae	HS11286	5333943	150	739640	711192	28448	4	1 (123456789)	Novoalign	27478	27478	100	0	0	1	0.9659	0.9827	1.7	970
Klebsiella pneumoniae	HS11286	5333943	150	739640	711192	28448	4	1 (123456789)	SMALT	108077	28448	26.32	79629	73.68	0.2632	1	0.4167	0	0
Klebsiella pneumoniae	HS11286	5333943	150	739640	711192	28448	4	1 (123456789)	SNAP	28423	28423	100	0	0	1	0.9991	0.9995	0.04	25
Klebsiella pneumoniae	HS11286	5333943	150	739640	711192	28448	4	1 (123456789)	minimap2	28472	28442	99.89	30	0.11	0.9989	0.9998	0.9993	0.01	6
Klebsiella pneumoniae	HS11286	5333943	150	739640	711192	28448	4	2 (234567891)	BWA-mem	28502	28448	99.81	54	0.19	0.9981	1	0.999	0	0
Klebsiella pneumoniae	HS11286	5333943	150	739640	711192	28448	4	2 (234567891)	Bowtie2	28447	28447	100	0	0	1	1	1	0	1
Klebsiella pneumoniae	HS11286	5333943	150	739640	711192	28448	4	2 (234567891)	Centrifuge (RefSeq)	28422	28422	100	0	0	1	0.9995	0.9997	0.05	13
Klebsiella pneumoniae	HS11286	5333943	150	739640	711192	28448	4	2 (234567891)	Centrifuge (human)	29982	28424	94.8	1558	5.2	0.948	0.9996	0.9731	0.04	12
Klebsiella pneumoniae	HS11286	5333943	150	739640	711192	28448	4	2 (234567891)	GEM	28435	28428	99.98	7	0.02	0.9998	0.9993	0.9995	0.04	20
Klebsiella pneumoniae	HS11286	5333943	150	739640	711192	28448	4	2 (234567891)	HISAT2	27988	27988	100	0	0	1	0.9838	0.9918	0.81	460
Klebsiella pneumoniae	HS11286	5333943	150	739640	711192	28448	4	2 (234567891)	Kraken2 (RefSeq)	28450	28448	99.99	2	0.01	0.9999	1	0.9999	0	0
Klebsiella pneumoniae	HS11286	5333943	150	739640	711192	28448	4	2 (234567891)	Kraken2 (human)	29252	28404	97.1	848	2.9	0.971	0.9992	0.9849	0.08	22
Klebsiella pneumoniae	HS11286	5333943	150	739640	711192	28448	4	2 (234567891)	Novoalign	27502	27502	100	0	0	1	0.9667	0.9831	1.66	946
Klebsiella pneumoniae	HS11286	5333943	150	739640	711192	28448	4	2 (234567891)	SMALT	108343	28448	26.26	79895	73.74	0.2626	1	0.416	0	0
Klebsiella pneumoniae	HS11286	5333943	150	739640	711192	28448	4	2 (234567891)	SNAP	28424	28424	100	0	0	1	0.9992	0.9996	0.04	24
Klebsiella pneumoniae	HS11286	5333943	150	739640	711192	28448	4	2 (234567891)	minimap2	28472	28444	99.9	28	0.1	0.999	0.9999	0.9994	0.01	4
Klebsiella pneumoniae	HS11286	5333943	150	739640	711192	28448	4	3 (345678912)	BWA-mem	28488	28448	99.86	40	0.14	0.9986	1	0.9993	0	0
Klebsiella pneumoniae	HS11286	5333943	150	739640	711192	28448	4	3 (345678912)	Bowtie2	28448	28448	100	0	0	1	1	1	0	0
Klebsiella pneumoniae	HS11286	5333943	150	739640	711192	28448	4	3 (345678912)	Centrifuge (RefSeq)	28430	28430	100	0	0	1	0.9997	0.9998	0.03	9
Klebsiella pneumoniae	HS11286	5333943	150	739640	711192	28448	4	3 (345678912)	Centrifuge (human)	29980	28430	94.83	1550	5.17	0.9483	0.9997	0.9733	0.03	9
Klebsiella pneumoniae	HS11286	5333943	150	739640	711192	28448	4	3 (345678912)	GEM	28423	28419	99.99	4	0.01	0.9999	0.999	0.9994	0.05	29
Klebsiella pneumoniae	HS11286	5333943	150	739640	711192	28448	4	3 (345678912)	HISAT2	27991	27991	100	0	0	1	0.9839	0.9919	0.8	457
Klebsiella pneumoniae	HS11286	5333943	150	739640	711192	28448	4	3 (345678912)	Kraken2 (RefSeq)	28450	28448	99.99	2	0.01	0.9999	1	0.9999	0	0
Klebsiella pneumoniae	HS11286	5333943	150	739640	711192	28448	4	3 (345678912)	Kraken2 (human)	29208	28408	97.26	800	2.74	0.9726	0.9993	0.9858	0.07	20
Klebsiella pneumoniae	HS11286	5333943	150	739640	711192	28448	4	3 (345678912)	Novoalign	27462	27462	100	0	0	1	0.9653	0.9823	1.73	986
Klebsiella pneumoniae	HS11286	5333943	150	739640	711192	28448	4	3 (345678912)	SMALT	108417	28448	26.24	79969	73.76	0.2624	1	0.4157	0	0
Klebsiella pneumoniae	HS11286	5333943	150	739640	711192	28448	4	3 (345678912)	SNAP	28427	28427	100	0	0	1	0.9993	0.9996	0.04	21
Klebsiella pneumoniae	HS11286	5333943	150	739640	711192	28448	4	3 (345678912)	minimap2	28457	28439	99.94	18	0.06	0.9994	0.9997	0.9995	0.02	9
Klebsiella pneumoniae	HS11286	5333943	150	746752	711192	35560	5	1 (123456789)	BWA-mem	35626	35560	99.81	66	0.19	0.9981	1	0.999	0	0
Klebsiella pneumoniae	HS11286	5333943	150	746752	711192	35560	5	1 (123456789)	Bowtie2	35558	35558	100	0	0	1	0.9999	0.9999	0	2
Klebsiella pneumoniae	HS11286	5333943	150	746752	711192	35560	5	1 (123456789)	Centrifuge (RefSeq)	35520	35520	100	0	0	1	0.9994	0.9997	0.06	20
Klebsiella pneumoniae	HS11286	5333943	150	746752	711192	35560	5	1 (123456789)	Centrifuge (human)	36924	35522	96.2	1402	3.8	0.962	0.9995	0.9804	0.05	19
Klebsiella pneumoniae	HS11286	5333943	150	746752	711192	35560	5	1 (123456789)	GEM	35533	35524	99.97	9	0.03	0.9997	0.999	0.9993	0.05	36
Klebsiella pneumoniae	HS11286	5333943	150	746752	711192	35560	5	1 (123456789)	HISAT2	34860	34860	100	0	0	1	0.9803	0.9901	0.98	700
Klebsiella pneumoniae	HS11286	5333943	150	746752	711192	35560	5	1 (123456789)	Kraken2 (RefSeq)	35558	35558	100	0	0	1	1	1	0	1
Klebsiella pneumoniae	HS11286	5333943	150	746752	711192	35560	5	1 (123456789)	Kraken2 (human)	36394	35508	97.57	886	2.43	0.9757	0.9993	0.9874	0.07	26
Klebsiella pneumoniae	HS11286	5333943	150	746752	711192	35560	5	1 (123456789)	Novoalign	34442	34442	100	0	0	1	0.9686	0.984	1.57	1118
Klebsiella pneumoniae	HS11286	5333943	150	746752	711192	35560	5	1 (123456789)	SMALT	115184	35560	30.87	79624	69.13	0.3087	1	0.4718	0	0
Klebsiella pneumoniae	HS11286	5333943	150	746752	711192	35560	5	1 (123456789)	SNAP	35510	35510	100	0	0	1	0.9986	0.9993	0.07	50
Klebsiella pneumoniae	HS11286	5333943	150	746752	711192	35560	5	1 (123456789)	minimap2	35581	35551	99.92	30	0.08	0.9992	0.9997	0.9994	0.01	9
Klebsiella pneumoniae	HS11286	5333943	150	746752	711192	35560	5	2 (234567891)	BWA-mem	35614	35560	99.85	54	0.15	0.9985	1	0.9992	0	0
Klebsiella pneumoniae	HS11286	5333943	150	746752	711192	35560	5	2 (234567891)	Bowtie2	35559	35559	100	0	0	1	1	1	0	1
Klebsiella pneumoniae	HS11286	5333943	150	746752	711192	35560	5	2 (234567891)	Centrifuge (RefSeq)	35522	35522	100	0	0	1	0.9995	0.9997	0.05	19
Klebsiella pneumoniae	HS11286	5333943	150	746752	711192	35560	5	2 (234567891)	Centrifuge (human)	37084	35526	95.8	1558	4.2	0.958	0.9995	0.9783	0.05	17
Klebsiella pneumoniae	HS11286	5333943	150	746752	711192	35560	5	2 (234567891)	GEM	35539	35532	99.98	7	0.02	0.9998	0.9992	0.9995	0.04	28
Klebsiella pneumoniae	HS11286	5333943	150	746752	711192	35560	5	2 (234567891)	HISAT2	34930	34930	100	0	0	1	0.9823	0.9911	0.89	630
Klebsiella pneumoniae	HS11286	5333943	150	746752	711192	35560	5	2 (234567891)	Kraken2 (RefSeq)	35558	35556	99.99	2	0.01	0.9999	0.9999	0.9999	0.01	2
Klebsiella pneumoniae	HS11286	5333943	150	746752	711192	35560	5	2 (234567891)	Kraken2 (human)	36354	35506	97.67	848	2.33	0.9767	0.9992	0.9878	0.08	27
Klebsiella pneumoniae	HS11286	5333943	150	746752	711192	35560	5	2 (234567891)	Novoalign	34398	34398	100	0	0	1	0.9673	0.9834	1.63	1162
Klebsiella pneumoniae	HS11286	5333943	150	746752	711192	35560	5	2 (234567891)	SMALT	115474	35560	30.79	79914	69.21	0.3079	1	0.4708	0	0
Klebsiella pneumoniae	HS11286	5333943	150	746752	711192	35560	5	2 (234567891)	SNAP	35538	35538	100	0	0	1	0.9994	0.9997	0.03	22
Klebsiella pneumoniae	HS11286	5333943	150	746752	711192	35560	5	2 (234567891)	minimap2	35584	35556	99.92	28	0.08	0.9992	0.9999	0.9995	0.01	4
Klebsiella pneumoniae	HS11286	5333943	150	746752	711192	35560	5	3 (345678912)	BWA-mem	35600	35560	99.89	40	0.11	0.9989	1	0.9994	0	0
Klebsiella pneumoniae	HS11286	5333943	150	746752	711192	35560	5	3 (345678912)	Bowtie2	35560	35560	100	0	0	1	1	1	0	0
Klebsiella pneumoniae	HS11286	5333943	150	746752	711192	35560	5	3 (345678912)	Centrifuge (RefSeq)	35518	35518	100	0	0	1	0.9994	0.9997	0.06	21
Klebsiella pneumoniae	HS11286	5333943	150	746752	711192	35560	5	3 (345678912)	Centrifuge (human)	37066	35516	95.82	1550	4.18	0.9582	0.9994	0.9784	0.06	22
Klebsiella pneumoniae	HS11286	5333943	150	746752	711192	35560	5	3 (345678912)	GEM	35526	35522	99.99	4	0.01	0.9999	0.9989	0.9994	0.05	38
Klebsiella pneumoniae	HS11286	5333943	150	746752	711192	35560	5	3 (345678912)	HISAT2	34949	34949	100	0	0	1	0.9828	0.9913	0.86	611
Klebsiella pneumoniae	HS11286	5333943	150	746752	711192	35560	5	3 (345678912)	Kraken2 (RefSeq)	35562	35560	99.99	2	0.01	0.9999	1	0.9999	0	0
Klebsiella pneumoniae	HS11286	5333943	150	746752	711192	35560	5	3 (345678912)	Kraken2 (human)	36286	35486	97.8	800	2.2	0.978	0.999	0.9884	0.1	37
Klebsiella pneumoniae	HS11286	5333943	150	746752	711192	35560	5	3 (345678912)	Novoalign	34330	34330	100	0	0	1	0.9654	0.9824	1.73	1230
Klebsiella pneumoniae	HS11286	5333943	150	746752	711192	35560	5	3 (345678912)	SMALT	115525	35560	30.78	79965	69.22	0.3078	1	0.4707	0	0
Klebsiella pneumoniae	HS11286	5333943	150	746752	711192	35560	5	3 (345678912)	SNAP	35522	35522	100	0	0	1	0.9989	0.9994	0.05	38
Klebsiella pneumoniae	HS11286	5333943	150	746752	711192	35560	5	3 (345678912)	minimap2	35571	35553	99.95	18	0.05	0.9995	0.9998	0.9996	0.01	7
Klebsiella pneumoniae	HS11286	5333943	150	753864	711192	42672	6	1 (123456789)	BWA-mem	42738	42672	99.85	66	0.15	0.9985	1	0.9992	0	0
Klebsiella pneumoniae	HS11286	5333943	150	753864	711192	42672	6	1 (123456789)	Bowtie2	42672	42672	100	0	0	1	1	1	0	0
Klebsiella pneumoniae	HS11286	5333943	150	753864	711192	42672	6	1 (123456789)	Centrifuge (RefSeq)	42644	42644	100	0	0	1	0.9997	0.9998	0.03	14
Klebsiella pneumoniae	HS11286	5333943	150	753864	711192	42672	6	1 (123456789)	Centrifuge (human)	44042	42640	96.82	1402	3.18	0.9682	0.9996	0.9836	0.04	16
Klebsiella pneumoniae	HS11286	5333943	150	753864	711192	42672	6	1 (123456789)	GEM	42652	42643	99.98	9	0.02	0.9998	0.9993	0.9995	0.03	29
Klebsiella pneumoniae	HS11286	5333943	150	753864	711192	42672	6	1 (123456789)	HISAT2	41967	41967	100	0	0	1	0.9835	0.9917	0.83	705
Klebsiella pneumoniae	HS11286	5333943	150	753864	711192	42672	6	1 (123456789)	Kraken2 (RefSeq)	42672	42672	100	0	0	1	1	1	0	0
Klebsiella pneumoniae	HS11286	5333943	150	753864	711192	42672	6	1 (123456789)	Kraken2 (human)	43498	42612	97.96	886	2.04	0.9796	0.9993	0.9894	0.07	30
Klebsiella pneumoniae	HS11286	5333943	150	753864	711192	42672	6	1 (123456789)	Novoalign	41240	41240	100	0	0	1	0.9664	0.9829	1.68	1432
Klebsiella pneumoniae	HS11286	5333943	150	753864	711192	42672	6	1 (123456789)	SMALT	122307	42672	34.89	79635	65.11	0.3489	1	0.5173	0	0
Klebsiella pneumoniae	HS11286	5333943	150	753864	711192	42672	6	1 (123456789)	SNAP	42629	42629	100	0	0	1	0.999	0.9995	0.05	43
Klebsiella pneumoniae	HS11286	5333943	150	753864	711192	42672	6	1 (123456789)	minimap2	42691	42661	99.93	30	0.07	0.9993	0.9997	0.9995	0.01	11
Klebsiella pneumoniae	HS11286	5333943	150	753864	711192	42672	6	2 (234567891)	BWA-mem	42726	42672	99.87	54	0.13	0.9987	1	0.9993	0	0
Klebsiella pneumoniae	HS11286	5333943	150	753864	711192	42672	6	2 (234567891)	Bowtie2	42670	42670	100	0	0	1	1	1	0	2
Klebsiella pneumoniae	HS11286	5333943	150	753864	711192	42672	6	2 (234567891)	Centrifuge (RefSeq)	42638	42638	100	0	0	1	0.9996	0.9998	0.04	17
Klebsiella pneumoniae	HS11286	5333943	150	753864	711192	42672	6	2 (234567891)	Centrifuge (human)	44196	42638	96.47	1558	3.53	0.9647	0.9996	0.9818	0.04	17
Klebsiella pneumoniae	HS11286	5333943	150	753864	711192	42672	6	2 (234567891)	GEM	42644	42637	99.98	7	0.02	0.9998	0.9992	0.9995	0.04	35
Klebsiella pneumoniae	HS11286	5333943	150	753864	711192	42672	6	2 (234567891)	HISAT2	41918	41918	100	0	0	1	0.9823	0.9911	0.88	754
Klebsiella pneumoniae	HS11286	5333943	150	753864	711192	42672	6	2 (234567891)	Kraken2 (RefSeq)	42672	42670	100	2	0	1	1	1	0	1
Klebsiella pneumoniae	HS11286	5333943	150	753864	711192	42672	6	2 (234567891)	Kraken2 (human)	43458	42610	98.05	848	1.95	0.9805	0.9993	0.9898	0.07	31
Klebsiella pneumoniae	HS11286	5333943	150	753864	711192	42672	6	2 (234567891)	Novoalign	41300	41300	100	0	0	1	0.9678	0.9836	1.61	1372
Klebsiella pneumoniae	HS11286	5333943	150	753864	711192	42672	6	2 (234567891)	SMALT	122572	42672	34.81	79900	65.19	0.3481	1	0.5164	0	0
Klebsiella pneumoniae	HS11286	5333943	150	753864	711192	42672	6	2 (234567891)	SNAP	42642	42642	100	0	0	1	0.9993	0.9996	0.04	30
Klebsiella pneumoniae	HS11286	5333943	150	753864	711192	42672	6	2 (234567891)	minimap2	42694	42666	99.93	28	0.07	0.9993	0.9999	0.9996	0.01	6
Klebsiella pneumoniae	HS11286	5333943	150	753864	711192	42672	6	3 (345678912)	BWA-mem	42714	42672	99.9	42	0.1	0.999	1	0.9995	0	0
Klebsiella pneumoniae	HS11286	5333943	150	753864	711192	42672	6	3 (345678912)	Bowtie2	42672	42672	100	0	0	1	1	1	0	0
Klebsiella pneumoniae	HS11286	5333943	150	753864	711192	42672	6	3 (345678912)	Centrifuge (RefSeq)	42644	42644	100	0	0	1	0.9997	0.9998	0.03	14
Klebsiella pneumoniae	HS11286	5333943	150	753864	711192	42672	6	3 (345678912)	Centrifuge (human)	44194	42644	96.49	1550	3.51	0.9649	0.9997	0.982	0.03	14
Klebsiella pneumoniae	HS11286	5333943	150	753864	711192	42672	6	3 (345678912)	GEM	42643	42639	99.99	4	0.01	0.9999	0.9992	0.9995	0.04	33
Klebsiella pneumoniae	HS11286	5333943	150	753864	711192	42672	6	3 (345678912)	HISAT2	41913	41913	100	0	0	1	0.9822	0.991	0.89	759
Klebsiella pneumoniae	HS11286	5333943	150	753864	711192	42672	6	3 (345678912)	Kraken2 (RefSeq)	42674	42672	100	2	0	1	1	1	0	0
Klebsiella pneumoniae	HS11286	5333943	150	753864	711192	42672	6	3 (345678912)	Kraken2 (human)	43420	42620	98.16	800	1.84	0.9816	0.9994	0.9904	0.06	26
Klebsiella pneumoniae	HS11286	5333943	150	753864	711192	42672	6	3 (345678912)	Novoalign	41334	41334	100	0	0	1	0.9686	0.984	1.57	1338
Klebsiella pneumoniae	HS11286	5333943	150	753864	711192	42672	6	3 (345678912)	SMALT	122614	42672	34.8	79942	65.2	0.348	1	0.5163	0	0
Klebsiella pneumoniae	HS11286	5333943	150	753864	711192	42672	6	3 (345678912)	SNAP	42635	42635	100	0	0	1	0.9991	0.9995	0.04	37
Klebsiella pneumoniae	HS11286	5333943	150	753864	711192	42672	6	3 (345678912)	minimap2	42686	42668	99.96	18	0.04	0.9996	0.9999	0.9997	0	4
Klebsiella pneumoniae	HS11286	5333943	150	760976	711192	49784	7	1 (123456789)	BWA-mem	49850	49784	99.87	66	0.13	0.9987	1	0.9993	0	0
Klebsiella pneumoniae	HS11286	5333943	150	760976	711192	49784	7	1 (123456789)	Bowtie2	49784	49784	100	0	0	1	1	1	0	0
Klebsiella pneumoniae	HS11286	5333943	150	760976	711192	49784	7	1 (123456789)	Centrifuge (RefSeq)	49744	49744	100	0	0	1	0.9996	0.9998	0.04	20
Klebsiella pneumoniae	HS11286	5333943	150	760976	711192	49784	7	1 (123456789)	Centrifuge (human)	51146	49744	97.26	1402	2.74	0.9726	0.9996	0.9859	0.04	20
Klebsiella pneumoniae	HS11286	5333943	150	760976	711192	49784	7	1 (123456789)	GEM	49747	49738	99.98	9	0.02	0.9998	0.9991	0.9994	0.05	46
Klebsiella pneumoniae	HS11286	5333943	150	760976	711192	49784	7	1 (123456789)	HISAT2	48963	48963	100	0	0	1	0.9835	0.9917	0.82	821
Klebsiella pneumoniae	HS11286	5333943	150	760976	711192	49784	7	1 (123456789)	Kraken2 (RefSeq)	49784	49784	100	0	0	1	1	1	0	0
Klebsiella pneumoniae	HS11286	5333943	150	760976	711192	49784	7	1 (123456789)	Kraken2 (human)	50582	49696	98.25	886	1.75	0.9825	0.9991	0.9907	0.09	44
Klebsiella pneumoniae	HS11286	5333943	150	760976	711192	49784	7	1 (123456789)	Novoalign	48144	48144	100	0	0	1	0.9671	0.9833	1.65	1640
Klebsiella pneumoniae	HS11286	5333943	150	760976	711192	49784	7	1 (123456789)	SMALT	129417	49784	38.47	79633	61.53	0.3847	1	0.5556	0	0
Klebsiella pneumoniae	HS11286	5333943	150	760976	711192	49784	7	1 (123456789)	SNAP	49745	49745	100	0	0	1	0.9992	0.9996	0.04	39
Klebsiella pneumoniae	HS11286	5333943	150	760976	711192	49784	7	1 (123456789)	minimap2	49800	49770	99.94	30	0.06	0.9994	0.9997	0.9995	0.01	14
Klebsiella pneumoniae	HS11286	5333943	150	760976	711192	49784	7	2 (234567891)	BWA-mem	49838	49784	99.89	54	0.11	0.9989	1	0.9994	0	0
Klebsiella pneumoniae	HS11286	5333943	150	760976	711192	49784	7	2 (234567891)	Bowtie2	49784	49784	100	0	0	1	1	1	0	0
Klebsiella pneumoniae	HS11286	5333943	150	760976	711192	49784	7	2 (234567891)	Centrifuge (RefSeq)	49736	49736	100	0	0	1	0.9995	0.9997	0.05	24
Klebsiella pneumoniae	HS11286	5333943	150	760976	711192	49784	7	2 (234567891)	Centrifuge (human)	51296	49738	96.96	1558	3.04	0.9696	0.9995	0.9843	0.05	23
Klebsiella pneumoniae	HS11286	5333943	150	760976	711192	49784	7	2 (234567891)	GEM	49724	49717	99.99	7	0.01	0.9999	0.9987	0.9993	0.07	67
Klebsiella pneumoniae	HS11286	5333943	150	760976	711192	49784	7	2 (234567891)	HISAT2	48951	48951	100	0	0	1	0.9833	0.9916	0.84	833
Klebsiella pneumoniae	HS11286	5333943	150	760976	711192	49784	7	2 (234567891)	Kraken2 (RefSeq)	49786	49784	100	2	0	1	1	1	0	0
Klebsiella pneumoniae	HS11286	5333943	150	760976	711192	49784	7	2 (234567891)	Kraken2 (human)	50566	49718	98.32	848	1.68	0.9832	0.9993	0.9912	0.07	33
Klebsiella pneumoniae	HS11286	5333943	150	760976	711192	49784	7	2 (234567891)	Novoalign	48112	48112	100	0	0	1	0.9664	0.9829	1.68	1672
Klebsiella pneumoniae	HS11286	5333943	150	760976	711192	49784	7	2 (234567891)	SMALT	129705	49784	38.38	79921	61.62	0.3838	1	0.5547	0	0
Klebsiella pneumoniae	HS11286	5333943	150	760976	711192	49784	7	2 (234567891)	SNAP	49746	49746	100	0	0	1	0.9992	0.9996	0.04	38
Klebsiella pneumoniae	HS11286	5333943	150	760976	711192	49784	7	2 (234567891)	minimap2	49803	49775	99.94	28	0.06	0.9994	0.9998	0.9996	0.01	9
Klebsiella pneumoniae	HS11286	5333943	150	760976	711192	49784	7	3 (345678912)	BWA-mem	49824	49784	99.92	40	0.08	0.9992	1	0.9996	0	0
Klebsiella pneumoniae	HS11286	5333943	150	760976	711192	49784	7	3 (345678912)	Bowtie2	49780	49780	100	0	0	1	0.9999	0.9999	0	4
Klebsiella pneumoniae	HS11286	5333943	150	760976	711192	49784	7	3 (345678912)	Centrifuge (RefSeq)	49732	49732	100	0	0	1	0.9995	0.9997	0.05	26
Klebsiella pneumoniae	HS11286	5333943	150	760976	711192	49784	7	3 (345678912)	Centrifuge (human)	51284	49734	96.98	1550	3.02	0.9698	0.9995	0.9844	0.05	25
Klebsiella pneumoniae	HS11286	5333943	150	760976	711192	49784	7	3 (345678912)	GEM	49744	49740	99.99	4	0.01	0.9999	0.9991	0.9995	0.04	44
Klebsiella pneumoniae	HS11286	5333943	150	760976	711192	49784	7	3 (345678912)	HISAT2	48956	48956	100	0	0	1	0.9834	0.9916	0.83	828
Klebsiella pneumoniae	HS11286	5333943	150	760976	711192	49784	7	3 (345678912)	Kraken2 (RefSeq)	49786	49784	100	2	0	1	1	1	0	0
Klebsiella pneumoniae	HS11286	5333943	150	760976	711192	49784	7	3 (345678912)	Kraken2 (human)	50478	49678	98.42	800	1.58	0.9842	0.9989	0.9915	0.11	53
Klebsiella pneumoniae	HS11286	5333943	150	760976	711192	49784	7	3 (345678912)	Novoalign	48136	48136	100	0	0	1	0.9669	0.9832	1.66	1648
Klebsiella pneumoniae	HS11286	5333943	150	760976	711192	49784	7	3 (345678912)	SMALT	129736	49784	38.37	79952	61.63	0.3837	1	0.5546	0	0
Klebsiella pneumoniae	HS11286	5333943	150	760976	711192	49784	7	3 (345678912)	SNAP	49738	49738	100	0	0	1	0.9991	0.9995	0.05	46
Klebsiella pneumoniae	HS11286	5333943	150	760976	711192	49784	7	3 (345678912)	minimap2	49791	49773	99.96	18	0.04	0.9996	0.9998	0.9997	0.01	11
Klebsiella pneumoniae	HS11286	5333943	150	768088	711192	56896	8	1 (123456789)	BWA-mem	56962	56896	99.88	66	0.12	0.9988	1	0.9994	0	0
Klebsiella pneumoniae	HS11286	5333943	150	768088	711192	56896	8	1 (123456789)	Bowtie2	56896	56896	100	0	0	1	1	1	0	0
Klebsiella pneumoniae	HS11286	5333943	150	768088	711192	56896	8	1 (123456789)	Centrifuge (RefSeq)	56856	56856	100	0	0	1	0.9996	0.9998	0.04	20
Klebsiella pneumoniae	HS11286	5333943	150	768088	711192	56896	8	1 (123456789)	Centrifuge (human)	58258	56856	97.59	1402	2.41	0.9759	0.9996	0.9876	0.04	20
Klebsiella pneumoniae	HS11286	5333943	150	768088	711192	56896	8	1 (123456789)	GEM	56857	56848	99.98	9	0.02	0.9998	0.9992	0.9995	0.04	48
Klebsiella pneumoniae	HS11286	5333943	150	768088	711192	56896	8	1 (123456789)	HISAT2	55922	55922	100	0	0	1	0.9829	0.9914	0.86	974
Klebsiella pneumoniae	HS11286	5333943	150	768088	711192	56896	8	1 (123456789)	Kraken2 (RefSeq)	56894	56894	100	0	0	1	1	1	0	1
Klebsiella pneumoniae	HS11286	5333943	150	768088	711192	56896	8	1 (123456789)	Kraken2 (human)	57700	56814	98.46	886	1.54	0.9846	0.9993	0.9919	0.07	41
Klebsiella pneumoniae	HS11286	5333943	150	768088	711192	56896	8	1 (123456789)	Novoalign	55030	55030	100	0	0	1	0.9672	0.9833	1.64	1866
Klebsiella pneumoniae	HS11286	5333943	150	768088	711192	56896	8	1 (123456789)	SMALT	136487	56896	41.69	79591	58.31	0.4169	1	0.5885	0	0
Klebsiella pneumoniae	HS11286	5333943	150	768088	711192	56896	8	1 (123456789)	SNAP	56837	56837	100	0	0	1	0.999	0.9995	0.05	59
Klebsiella pneumoniae	HS11286	5333943	150	768088	711192	56896	8	1 (123456789)	minimap2	56917	56887	99.95	30	0.05	0.9995	0.9998	0.9996	0.01	9
Klebsiella pneumoniae	HS11286	5333943	150	768088	711192	56896	8	2 (234567891)	BWA-mem	56950	56896	99.91	54	0.09	0.9991	1	0.9995	0	0
Klebsiella pneumoniae	HS11286	5333943	150	768088	711192	56896	8	2 (234567891)	Bowtie2	56896	56896	100	0	0	1	1	1	0	0
Klebsiella pneumoniae	HS11286	5333943	150	768088	711192	56896	8	2 (234567891)	Centrifuge (RefSeq)	56846	56846	100	0	0	1	0.9996	0.9998	0.04	25
Klebsiella pneumoniae	HS11286	5333943	150	768088	711192	56896	8	2 (234567891)	Centrifuge (human)	58404	56846	97.33	1558	2.67	0.9733	0.9996	0.9863	0.04	25
Klebsiella pneumoniae	HS11286	5333943	150	768088	711192	56896	8	2 (234567891)	GEM	56846	56839	99.99	7	0.01	0.9999	0.999	0.9994	0.05	57
Klebsiella pneumoniae	HS11286	5333943	150	768088	711192	56896	8	2 (234567891)	HISAT2	55955	55955	100	0	0	1	0.9835	0.9917	0.83	941
Klebsiella pneumoniae	HS11286	5333943	150	768088	711192	56896	8	2 (234567891)	Kraken2 (RefSeq)	56898	56896	100	2	0	1	1	1	0	0
Klebsiella pneumoniae	HS11286	5333943	150	768088	711192	56896	8	2 (234567891)	Kraken2 (human)	57650	56802	98.53	848	1.47	0.9853	0.9992	0.9922	0.08	47
Klebsiella pneumoniae	HS11286	5333943	150	768088	711192	56896	8	2 (234567891)	Novoalign	55028	55028	100	0	0	1	0.9672	0.9833	1.64	1868
Klebsiella pneumoniae	HS11286	5333943	150	768088	711192	56896	8	2 (234567891)	SMALT	136769	56896	41.6	79873	58.4	0.416	1	0.5876	0	0
Klebsiella pneumoniae	HS11286	5333943	150	768088	711192	56896	8	2 (234567891)	SNAP	56841	56841	100	0	0	1	0.999	0.9995	0.05	55
Klebsiella pneumoniae	HS11286	5333943	150	768088	711192	56896	8	2 (234567891)	minimap2	56916	56888	99.95	28	0.05	0.9995	0.9999	0.9997	0.01	8
Klebsiella pneumoniae	HS11286	5333943	150	768088	711192	56896	8	3 (345678912)	BWA-mem	56938	56896	99.93	42	0.07	0.9993	1	0.9996	0	0
Klebsiella pneumoniae	HS11286	5333943	150	768088	711192	56896	8	3 (345678912)	Bowtie2	56896	56896	100	0	0	1	1	1	0	0
Klebsiella pneumoniae	HS11286	5333943	150	768088	711192	56896	8	3 (345678912)	Centrifuge (RefSeq)	56842	56842	100	0	0	1	0.9995	0.9997	0.05	27
Klebsiella pneumoniae	HS11286	5333943	150	768088	711192	56896	8	3 (345678912)	Centrifuge (human)	58392	56842	97.35	1550	2.65	0.9735	0.9995	0.9863	0.05	27
Klebsiella pneumoniae	HS11286	5333943	150	768088	711192	56896	8	3 (345678912)	GEM	56853	56849	99.99	4	0.01	0.9999	0.9992	0.9995	0.04	47
Klebsiella pneumoniae	HS11286	5333943	150	768088	711192	56896	8	3 (345678912)	HISAT2	55950	55950	100	0	0	1	0.9834	0.9916	0.83	946
Klebsiella pneumoniae	HS11286	5333943	150	768088	711192	56896	8	3 (345678912)	Kraken2 (RefSeq)	56898	56896	100	2	0	1	1	1	0	0
Klebsiella pneumoniae	HS11286	5333943	150	768088	711192	56896	8	3 (345678912)	Kraken2 (human)	57592	56792	98.61	800	1.39	0.9861	0.9991	0.9926	0.09	52
Klebsiella pneumoniae	HS11286	5333943	150	768088	711192	56896	8	3 (345678912)	Novoalign	54924	54924	100	0	0	1	0.9653	0.9823	1.73	1972
Klebsiella pneumoniae	HS11286	5333943	150	768088	711192	56896	8	3 (345678912)	SMALT	136849	56896	41.58	79953	58.42	0.4158	1	0.5874	0	0
Klebsiella pneumoniae	HS11286	5333943	150	768088	711192	56896	8	3 (345678912)	SNAP	56840	56840	100	0	0	1	0.999	0.9995	0.05	56
Klebsiella pneumoniae	HS11286	5333943	150	768088	711192	56896	8	3 (345678912)	minimap2	56905	56887	99.97	18	0.03	0.9997	0.9998	0.9997	0.01	9
Klebsiella pneumoniae	HS11286	5333943	150	775200	711192	64008	9	1 (123456789)	BWA-mem	64074	64008	99.9	66	0.1	0.999	1	0.9995	0	0
Klebsiella pneumoniae	HS11286	5333943	150	775200	711192	64008	9	1 (123456789)	Bowtie2	64004	64004	100	0	0	1	0.9999	0.9999	0	4
Klebsiella pneumoniae	HS11286	5333943	150	775200	711192	64008	9	1 (123456789)	Centrifuge (RefSeq)	63962	63962	100	0	0	1	0.9996	0.9998	0.04	23
Klebsiella pneumoniae	HS11286	5333943	150	775200	711192	64008	9	1 (123456789)	Centrifuge (human)	65364	63962	97.86	1402	2.14	0.9786	0.9996	0.989	0.04	23
Klebsiella pneumoniae	HS11286	5333943	150	775200	711192	64008	9	1 (123456789)	GEM	63921	63912	99.99	9	0.01	0.9999	0.9985	0.9992	0.07	96
Klebsiella pneumoniae	HS11286	5333943	150	775200	711192	64008	9	1 (123456789)	HISAT2	62925	62925	100	0	0	1	0.9831	0.9915	0.85	1083
Klebsiella pneumoniae	HS11286	5333943	150	775200	711192	64008	9	1 (123456789)	Kraken2 (RefSeq)	64006	64006	100	0	0	1	1	1	0	1
Klebsiella pneumoniae	HS11286	5333943	150	775200	711192	64008	9	1 (123456789)	Kraken2 (human)	64784	63898	98.63	886	1.37	0.9863	0.9991	0.9927	0.09	55
Klebsiella pneumoniae	HS11286	5333943	150	775200	711192	64008	9	1 (123456789)	Novoalign	61830	61830	100	0	0	1	0.966	0.9827	1.7	2178
Klebsiella pneumoniae	HS11286	5333943	150	775200	711192	64008	9	1 (123456789)	SMALT	143575	64008	44.58	79567	55.42	0.4458	1	0.6167	0	0
Klebsiella pneumoniae	HS11286	5333943	150	775200	711192	64008	9	1 (123456789)	SNAP	63952	63952	100	0	0	1	0.9991	0.9995	0.04	56
Klebsiella pneumoniae	HS11286	5333943	150	775200	711192	64008	9	1 (123456789)	minimap2	64020	63990	99.95	30	0.05	0.9995	0.9997	0.9996	0.01	18
Klebsiella pneumoniae	HS11286	5333943	150	775200	711192	64008	9	2 (234567891)	BWA-mem	64062	64008	99.92	54	0.08	0.9992	1	0.9996	0	0
Klebsiella pneumoniae	HS11286	5333943	150	775200	711192	64008	9	2 (234567891)	Bowtie2	64004	64004	100	0	0	1	0.9999	0.9999	0	4
Klebsiella pneumoniae	HS11286	5333943	150	775200	711192	64008	9	2 (234567891)	Centrifuge (RefSeq)	63952	63952	100	0	0	1	0.9996	0.9998	0.04	28
Klebsiella pneumoniae	HS11286	5333943	150	775200	711192	64008	9	2 (234567891)	Centrifuge (human)	65510	63952	97.62	1558	2.38	0.9762	0.9996	0.9878	0.04	28
Klebsiella pneumoniae	HS11286	5333943	150	775200	711192	64008	9	2 (234567891)	GEM	63973	63966	99.99	7	0.01	0.9999	0.9993	0.9996	0.03	42
Klebsiella pneumoniae	HS11286	5333943	150	775200	711192	64008	9	2 (234567891)	HISAT2	62939	62939	100	0	0	1	0.9833	0.9916	0.84	1069
Klebsiella pneumoniae	HS11286	5333943	150	775200	711192	64008	9	2 (234567891)	Kraken2 (RefSeq)	64006	64004	100	2	0	1	1	1	0	2
Klebsiella pneumoniae	HS11286	5333943	150	775200	711192	64008	9	2 (234567891)	Kraken2 (human)	64758	63910	98.69	848	1.31	0.9869	0.9992	0.993	0.08	49
Klebsiella pneumoniae	HS11286	5333943	150	775200	711192	64008	9	2 (234567891)	Novoalign	61846	61846	100	0	0	1	0.9662	0.9828	1.69	2162
Klebsiella pneumoniae	HS11286	5333943	150	775200	711192	64008	9	2 (234567891)	SMALT	143920	64008	44.47	79912	55.53	0.4447	1	0.6156	0	0
Klebsiella pneumoniae	HS11286	5333943	150	775200	711192	64008	9	2 (234567891)	SNAP	63960	63960	100	0	0	1	0.9993	0.9996	0.04	48
Klebsiella pneumoniae	HS11286	5333943	150	775200	711192	64008	9	2 (234567891)	minimap2	64023	63995	99.96	28	0.04	0.9996	0.9998	0.9997	0.01	13
Klebsiella pneumoniae	HS11286	5333943	150	775200	711192	64008	9	3 (345678912)	BWA-mem	64050	64008	99.93	42	0.07	0.9993	1	0.9996	0	0
Klebsiella pneumoniae	HS11286	5333943	150	775200	711192	64008	9	3 (345678912)	Bowtie2	64007	64007	100	0	0	1	1	1	0	1
Klebsiella pneumoniae	HS11286	5333943	150	775200	711192	64008	9	3 (345678912)	Centrifuge (RefSeq)	63950	63950	100	0	0	1	0.9995	0.9997	0.05	29
Klebsiella pneumoniae	HS11286	5333943	150	775200	711192	64008	9	3 (345678912)	Centrifuge (human)	65500	63950	97.63	1550	2.37	0.9763	0.9995	0.9878	0.05	29
Klebsiella pneumoniae	HS11286	5333943	150	775200	711192	64008	9	3 (345678912)	GEM	63954	63950	99.99	4	0.01	0.9999	0.9991	0.9995	0.05	58
Klebsiella pneumoniae	HS11286	5333943	150	775200	711192	64008	9	3 (345678912)	HISAT2	62904	62904	100	0	0	1	0.9828	0.9913	0.86	1104
Klebsiella pneumoniae	HS11286	5333943	150	775200	711192	64008	9	3 (345678912)	Kraken2 (RefSeq)	64010	64008	100	2	0	1	1	1	0	0
Klebsiella pneumoniae	HS11286	5333943	150	775200	711192	64008	9	3 (345678912)	Kraken2 (human)	64704	63904	98.76	800	1.24	0.9876	0.9992	0.9934	0.08	52
Klebsiella pneumoniae	HS11286	5333943	150	775200	711192	64008	9	3 (345678912)	Novoalign	61634	61634	100	0	0	1	0.9629	0.9811	1.85	2374
Klebsiella pneumoniae	HS11286	5333943	150	775200	711192	64008	9	3 (345678912)	SMALT	143938	64008	44.47	79930	55.53	0.4447	1	0.6156	0	0
Klebsiella pneumoniae	HS11286	5333943	150	775200	711192	64008	9	3 (345678912)	SNAP	63925	63925	100	0	0	1	0.9987	0.9993	0.06	83
Klebsiella pneumoniae	HS11286	5333943	150	775200	711192	64008	9	3 (345678912)	minimap2	64010	63992	99.97	18	0.03	0.9997	0.9998	0.9997	0.01	16
Klebsiella pneumoniae	HS11286	5333943	150	782312	711192	71120	10	1 (123456789)	BWA-mem	71186	71120	99.91	66	0.09	0.9991	1	0.9995	0	0
Klebsiella pneumoniae	HS11286	5333943	150	782312	711192	71120	10	1 (123456789)	Bowtie2	71118	71118	100	0	0	1	1	1	0	2
Klebsiella pneumoniae	HS11286	5333943	150	782312	711192	71120	10	1 (123456789)	Centrifuge (RefSeq)	71056	71056	100	0	0	1	0.9995	0.9997	0.04	32
Klebsiella pneumoniae	HS11286	5333943	150	782312	711192	71120	10	1 (123456789)	Centrifuge (human)	72456	71054	98.07	1402	1.93	0.9807	0.9995	0.99	0.05	33
Klebsiella pneumoniae	HS11286	5333943	150	782312	711192	71120	10	1 (123456789)	GEM	71053	71044	99.99	9	0.01	0.9999	0.9989	0.9994	0.05	76
Klebsiella pneumoniae	HS11286	5333943	150	782312	711192	71120	10	1 (123456789)	HISAT2	69914	69914	100	0	0	1	0.983	0.9914	0.85	1206
Klebsiella pneumoniae	HS11286	5333943	150	782312	711192	71120	10	1 (123456789)	Kraken2 (RefSeq)	71120	71120	100	0	0	1	1	1	0	0
Klebsiella pneumoniae	HS11286	5333943	150	782312	711192	71120	10	1 (123456789)	Kraken2 (human)	71894	71008	98.77	886	1.23	0.9877	0.9992	0.9934	0.08	56
Klebsiella pneumoniae	HS11286	5333943	150	782312	711192	71120	10	1 (123456789)	Novoalign	68740	68740	100	0	0	1	0.9665	0.983	1.67	2380
Klebsiella pneumoniae	HS11286	5333943	150	782312	711192	71120	10	1 (123456789)	SMALT	150754	71120	47.18	79634	52.82	0.4718	1	0.6411	0	0
Klebsiella pneumoniae	HS11286	5333943	150	782312	711192	71120	10	1 (123456789)	SNAP	71054	71054	100	0	0	1	0.9991	0.9995	0.05	66
Klebsiella pneumoniae	HS11286	5333943	150	782312	711192	71120	10	1 (123456789)	minimap2	71140	71110	99.96	30	0.04	0.9996	0.9999	0.9997	0.01	10
Klebsiella pneumoniae	HS11286	5333943	150	782312	711192	71120	10	2 (234567891)	BWA-mem	71174	71120	99.92	54	0.08	0.9992	1	0.9996	0	0
Klebsiella pneumoniae	HS11286	5333943	150	782312	711192	71120	10	2 (234567891)	Bowtie2	71117	71117	100	0	0	1	1	1	0	3
Klebsiella pneumoniae	HS11286	5333943	150	782312	711192	71120	10	2 (234567891)	Centrifuge (RefSeq)	71066	71066	100	0	0	1	0.9996	0.9998	0.04	27
Klebsiella pneumoniae	HS11286	5333943	150	782312	711192	71120	10	2 (234567891)	Centrifuge (human)	72624	71066	97.85	1558	2.15	0.9785	0.9996	0.9889	0.04	27
Klebsiella pneumoniae	HS11286	5333943	150	782312	711192	71120	10	2 (234567891)	GEM	71051	71044	99.99	7	0.01	0.9999	0.9989	0.9994	0.05	76
Klebsiella pneumoniae	HS11286	5333943	150	782312	711192	71120	10	2 (234567891)	HISAT2	69928	69928	100	0	0	1	0.9832	0.9915	0.84	1192
Klebsiella pneumoniae	HS11286	5333943	150	782312	711192	71120	10	2 (234567891)	Kraken2 (RefSeq)	71120	71118	100	2	0	1	1	1	0	1
Klebsiella pneumoniae	HS11286	5333943	150	782312	711192	71120	10	2 (234567891)	Kraken2 (human)	71850	71002	98.82	848	1.18	0.9882	0.9992	0.9937	0.08	59
Klebsiella pneumoniae	HS11286	5333943	150	782312	711192	71120	10	2 (234567891)	Novoalign	68710	68710	100	0	0	1	0.9661	0.9828	1.69	2410
Klebsiella pneumoniae	HS11286	5333943	150	782312	711192	71120	10	2 (234567891)	SMALT	151022	71120	47.09	79902	52.91	0.4709	1	0.6403	0	0
Klebsiella pneumoniae	HS11286	5333943	150	782312	711192	71120	10	2 (234567891)	SNAP	71045	71045	100	0	0	1	0.9989	0.9994	0.05	75
Klebsiella pneumoniae	HS11286	5333943	150	782312	711192	71120	10	2 (234567891)	minimap2	71132	71104	99.96	28	0.04	0.9996	0.9998	0.9997	0.01	16
Klebsiella pneumoniae	HS11286	5333943	150	782312	711192	71120	10	3 (345678912)	BWA-mem	71162	71120	99.94	42	0.06	0.9994	1	0.9997	0	0
Klebsiella pneumoniae	HS11286	5333943	150	782312	711192	71120	10	3 (345678912)	Bowtie2	71115	71115	100	0	0	1	0.9999	0.9999	0	5
Klebsiella pneumoniae	HS11286	5333943	150	782312	711192	71120	10	3 (345678912)	Centrifuge (RefSeq)	71044	71044	100	0	0	1	0.9995	0.9997	0.05	38
Klebsiella pneumoniae	HS11286	5333943	150	782312	711192	71120	10	3 (345678912)	Centrifuge (human)	72594	71044	97.86	1550	2.14	0.9786	0.9995	0.9889	0.05	38
Klebsiella pneumoniae	HS11286	5333943	150	782312	711192	71120	10	3 (345678912)	GEM	71063	71059	99.99	4	0.01	0.9999	0.9991	0.9995	0.04	61
Klebsiella pneumoniae	HS11286	5333943	150	782312	711192	71120	10	3 (345678912)	HISAT2	69921	69921	100	0	0	1	0.9831	0.9915	0.84	1199
Klebsiella pneumoniae	HS11286	5333943	150	782312	711192	71120	10	3 (345678912)	Kraken2 (RefSeq)	71120	71118	100	2	0	1	1	1	0	1
Klebsiella pneumoniae	HS11286	5333943	150	782312	711192	71120	10	3 (345678912)	Kraken2 (human)	71820	71020	98.89	800	1.11	0.9889	0.9993	0.9941	0.07	50
Klebsiella pneumoniae	HS11286	5333943	150	782312	711192	71120	10	3 (345678912)	Novoalign	68708	68708	100	0	0	1	0.9661	0.9828	1.7	2412
Klebsiella pneumoniae	HS11286	5333943	150	782312	711192	71120	10	3 (345678912)	SMALT	151062	71120	47.08	79942	52.92	0.4708	1	0.6402	0	0
Klebsiella pneumoniae	HS11286	5333943	150	782312	711192	71120	10	3 (345678912)	SNAP	71057	71057	100	0	0	1	0.9991	0.9995	0.04	63
Klebsiella pneumoniae	HS11286	5333943	150	782312	711192	71120	10	3 (345678912)	minimap2	71122	71104	99.97	18	0.03	0.9997	0.9998	0.9997	0.01	16
Klebsiella pneumoniae	HS11286	5333943	300	355596	355596	0	0	1 (123456789)	BWA-mem	24	0	0	24	100	0	0	0	0	0
Klebsiella pneumoniae	HS11286	5333943	300	355596	355596	0	0	1 (123456789)	Bowtie2	0	0	NA	0	NA	NA	NA	NA	0	0
Klebsiella pneumoniae	HS11286	5333943	300	355596	355596	0	0	1 (123456789)	Centrifuge (RefSeq)	2	0	0	2	100	0	0	0	0	0
Klebsiella pneumoniae	HS11286	5333943	300	355596	355596	0	0	1 (123456789)	Centrifuge (human)	1696	0	0	1696	100	0	0	0	0	0
Klebsiella pneumoniae	HS11286	5333943	300	355596	355596	0	0	1 (123456789)	GEM	5	0	0	5	100	0	0	0	0	0
Klebsiella pneumoniae	HS11286	5333943	300	355596	355596	0	0	1 (123456789)	HISAT2	0	0	NA	0	NA	NA	NA	NA	0	0
Klebsiella pneumoniae	HS11286	5333943	300	355596	355596	0	0	1 (123456789)	Kraken2 (RefSeq)	0	0	NA	0	NA	NA	NA	NA	0	0
Klebsiella pneumoniae	HS11286	5333943	300	355596	355596	0	0	1 (123456789)	Kraken2 (human)	986	0	0	986	100	0	0	0	0	0
Klebsiella pneumoniae	HS11286	5333943	300	355596	355596	0	0	1 (123456789)	Novoalign	0	0	NA	0	NA	NA	NA	NA	0	0
Klebsiella pneumoniae	HS11286	5333943	300	355596	355596	0	0	1 (123456789)	SMALT	64014	0	0	64014	100	0	0	0	0	0
Klebsiella pneumoniae	HS11286	5333943	300	355596	355596	0	0	1 (123456789)	SNAP	0	0	NA	0	NA	NA	NA	NA	0	0
Klebsiella pneumoniae	HS11286	5333943	300	355596	355596	0	0	1 (123456789)	minimap2	24	0	0	24	100	0	0	0	0	0
Klebsiella pneumoniae	HS11286	5333943	300	355596	355596	0	0	2 (234567891)	BWA-mem	20	0	0	20	100	0	0	0	0	0
Klebsiella pneumoniae	HS11286	5333943	300	355596	355596	0	0	2 (234567891)	Bowtie2	0	0	NA	0	NA	NA	NA	NA	0	0
Klebsiella pneumoniae	HS11286	5333943	300	355596	355596	0	0	2 (234567891)	Centrifuge (RefSeq)	0	0	NA	0	NA	NA	NA	NA	0	0
Klebsiella pneumoniae	HS11286	5333943	300	355596	355596	0	0	2 (234567891)	Centrifuge (human)	1618	0	0	1618	100	0	0	0	0	0
[truncated: 14,472 more rows]

## Sheet: Supplementary Table 3
Supplementary Table 3. Performance of read classification and alignment methods at detecting human reads within bacterial datasets, when varying read length.
All reads in these simulations are simulated from, and (where relevant) aligned to, human genome version GRCh38.p12.
Species	Reference strain	Genome length (bp)	Length of simulated reads (bp)	Total no. of simulated reads	No. of bacterial reads (equivalent to 10x average base-level coverage of the bacterial genome)	No. of human reads	% of human reads (as a % of the no. of bacterial reads, not no. of total reads)	Replicate no. (seed)	Method of detecting human reads	No. of reads classified as human	No. of classified reads correctly classified as human	% of classified reads correctly classified as human	No. of classified reads incorrectly classified as human	% of classified reads incorrectly classified as human	Precision (positive predictive value)	Recall (sensitivity)	F-score (=2 . precision. recall/(precision + recall))	% of human reads not classified as human (= miss rate)	No. of unremoved human reads remaining in dataset
Clostridioides difficile	630	4290253	50	1887710	1716100	171610	10	1 (123456789)	BWA-mem	295224	171598	58.12	123626	41.88	0.5812	0.9999	0.7351	0	12
Clostridioides difficile	630	4290253	50	1887710	1716100	171610	10	1 (123456789)	Bowtie2	171613	171536	99.96	77	0.04	0.9996	0.9996	0.9996	0.02	74
Clostridioides difficile	630	4290253	50	1887710	1716100	171610	10	1 (123456789)	Centrifuge (RefSeq)	173512	170124	98.05	3388	1.95	0.9805	0.9957	0.988	0.43	743
Clostridioides difficile	630	4290253	50	1887710	1716100	171610	10	1 (123456789)	GEM	171275	171244	99.98	31	0.02	0.9998	0.9979	0.9988	0.11	366
Clostridioides difficile	630	4290253	50	1887710	1716100	171610	10	1 (123456789)	HISAT2	166178	166178	100	0	0	1	0.9683	0.9839	1.58	5432
Clostridioides difficile	630	4290253	50	1887710	1716100	171610	10	1 (123456789)	Kraken2 (RefSeq)	148314	147850	99.69	464	0.31	0.9969	0.9256	0.9599	6.92	11880
Clostridioides difficile	630	4290253	50	1887710	1716100	171610	10	1 (123456789)	Novoalign	160818	160784	99.98	34	0.02	0.9998	0.9369	0.9673	3.15	10826
Clostridioides difficile	630	4290253	50	1887710	1716100	171610	10	1 (123456789)	SMALT	581003	171337	29.49	409666	70.51	0.2949	0.9984	0.4553	0.08	273
Clostridioides difficile	630	4290253	50	1887710	1716100	171610	10	1 (123456789)	SNAP	344544	166463	48.31	178081	51.69	0.4831	0.97	0.645	1.5	5147
Clostridioides difficile	630	4290253	50	1887710	1716100	171610	10	1 (123456789)	minimap2	154674	154517	99.9	157	0.1	0.999	0.9004	0.9471	4.98	17093
Clostridioides difficile	630	4290253	50	1887710	1716100	171610	10	2 (234567891)	BWA-mem	295804	171597	58.01	124207	41.99	0.5801	0.9999	0.7342	0	13
Clostridioides difficile	630	4290253	50	1887710	1716100	171610	10	2 (234567891)	Bowtie2	171608	171532	99.96	76	0.04	0.9996	0.9995	0.9995	0.02	78
Clostridioides difficile	630	4290253	50	1887710	1716100	171610	10	2 (234567891)	Centrifuge (RefSeq)	173328	170050	98.11	3278	1.89	0.9811	0.9954	0.9882	0.45	780
Clostridioides difficile	630	4290253	50	1887710	1716100	171610	10	2 (234567891)	GEM	171267	171238	99.98	29	0.02	0.9998	0.9978	0.9988	0.11	372
Clostridioides difficile	630	4290253	50	1887710	1716100	171610	10	2 (234567891)	HISAT2	166200	166200	100	0	0	1	0.9685	0.984	1.58	5410
Clostridioides difficile	630	4290253	50	1887710	1716100	171610	10	2 (234567891)	Kraken2 (RefSeq)	148294	147910	99.74	384	0.26	0.9974	0.9258	0.9603	6.91	11850
Clostridioides difficile	630	4290253	50	1887710	1716100	171610	10	2 (234567891)	Novoalign	160971	160938	99.98	33	0.02	0.9998	0.9378	0.9678	3.11	10672
Clostridioides difficile	630	4290253	50	1887710	1716100	171610	10	2 (234567891)	SMALT	581218	171290	29.47	409928	70.53	0.2947	0.9981	0.455	0.09	320
Clostridioides difficile	630	4290253	50	1887710	1716100	171610	10	2 (234567891)	SNAP	344211	166312	48.32	177899	51.68	0.4832	0.9691	0.6449	1.54	5298
Clostridioides difficile	630	4290253	50	1887710	1716100	171610	10	2 (234567891)	minimap2	154328	154196	99.91	132	0.09	0.9991	0.8985	0.9461	5.07	17414
Clostridioides difficile	630	4290253	50	1887710	1716100	171610	10	3 (345678912)	BWA-mem	295161	171598	58.14	123563	41.86	0.5814	0.9999	0.7353	0	12
Clostridioides difficile	630	4290253	50	1887710	1716100	171610	10	3 (345678912)	Bowtie2	171599	171518	99.95	81	0.05	0.9995	0.9995	0.9995	0.03	92
Clostridioides difficile	630	4290253	50	1887710	1716100	171610	10	3 (345678912)	Centrifuge (RefSeq)	173422	170114	98.09	3308	1.91	0.9809	0.9956	0.9882	0.44	748
Clostridioides difficile	630	4290253	50	1887710	1716100	171610	10	3 (345678912)	GEM	171269	171248	99.99	21	0.01	0.9999	0.9979	0.9989	0.11	362
Clostridioides difficile	630	4290253	50	1887710	1716100	171610	10	3 (345678912)	HISAT2	166136	166136	100	0	0	1	0.9681	0.9838	1.59	5474
Clostridioides difficile	630	4290253	50	1887710	1716100	171610	10	3 (345678912)	Kraken2 (RefSeq)	148344	147940	99.73	404	0.27	0.9973	0.9259	0.9603	6.9	11835
Clostridioides difficile	630	4290253	50	1887710	1716100	171610	10	3 (345678912)	Novoalign	160611	160585	99.98	26	0.02	0.9998	0.9358	0.9667	3.21	11025
Clostridioides difficile	630	4290253	50	1887710	1716100	171610	10	3 (345678912)	SMALT	580970	171313	29.49	409657	70.51	0.2949	0.9983	0.4553	0.09	297
Clostridioides difficile	630	4290253	50	1887710	1716100	171610	10	3 (345678912)	SNAP	343988	166378	48.37	177610	51.63	0.4837	0.9695	0.6454	1.52	5232
Clostridioides difficile	630	4290253	50	1887710	1716100	171610	10	3 (345678912)	minimap2	154441	154298	99.91	143	0.09	0.9991	0.8991	0.9465	5.04	17312
Clostridioides difficile	630	4290253	100	943858	858052	85806	10	1 (123456789)	BWA-mem	179544	85806	47.79	93738	52.21	0.4779	1	0.6467	0	0
Clostridioides difficile	630	4290253	100	943858	858052	85806	10	1 (123456789)	Bowtie2	85802	85802	100	0	0	1	1	1	0	4
Clostridioides difficile	630	4290253	100	943858	858052	85806	10	1 (123456789)	Centrifuge (RefSeq)	86420	85620	99.07	800	0.93	0.9907	0.9989	0.9948	0.11	93
Clostridioides difficile	630	4290253	100	943858	858052	85806	10	1 (123456789)	GEM	85736	85710	99.97	26	0.03	0.9997	0.9989	0.9993	0.06	96
Clostridioides difficile	630	4290253	100	943858	858052	85806	10	1 (123456789)	HISAT2	84928	84928	100	0	0	1	0.9898	0.9949	0.51	878
Clostridioides difficile	630	4290253	100	943858	858052	85806	10	1 (123456789)	Kraken2 (RefSeq)	85948	85708	99.72	240	0.28	0.9972	0.9994	0.9983	0.06	49
Clostridioides difficile	630	4290253	100	943858	858052	85806	10	1 (123456789)	Novoalign	82161	82161	100	0	0	1	0.9575	0.9783	2.12	3645
Clostridioides difficile	630	4290253	100	943858	858052	85806	10	1 (123456789)	SMALT	411665	85806	20.84	325859	79.16	0.2084	1	0.3449	0	0
Clostridioides difficile	630	4290253	100	943858	858052	85806	10	1 (123456789)	SNAP	85568	85568	100	0	0	1	0.9972	0.9986	0.14	238
Clostridioides difficile	630	4290253	100	943858	858052	85806	10	1 (123456789)	minimap2	85694	85449	99.71	245	0.29	0.9971	0.9958	0.9964	0.21	357
Clostridioides difficile	630	4290253	100	943858	858052	85806	10	2 (234567891)	BWA-mem	179123	85806	47.9	93317	52.1	0.479	1	0.6477	0	0
Clostridioides difficile	630	4290253	100	943858	858052	85806	10	2 (234567891)	Bowtie2	85802	85802	100	0	0	1	1	1	0	4
Clostridioides difficile	630	4290253	100	943858	858052	85806	10	2 (234567891)	Centrifuge (RefSeq)	86466	85632	99.04	834	0.96	0.9904	0.999	0.9947	0.1	87
Clostridioides difficile	630	4290253	100	943858	858052	85806	10	2 (234567891)	GEM	85735	85711	99.97	24	0.03	0.9997	0.9989	0.9993	0.06	95
Clostridioides difficile	630	4290253	100	943858	858052	85806	10	2 (234567891)	HISAT2	84926	84926	100	0	0	1	0.9897	0.9948	0.51	880
Clostridioides difficile	630	4290253	100	943858	858052	85806	10	2 (234567891)	Kraken2 (RefSeq)	85906	85680	99.74	226	0.26	0.9974	0.9993	0.9983	0.07	63
Clostridioides difficile	630	4290253	100	943858	858052	85806	10	2 (234567891)	Novoalign	82208	82208	100	0	0	1	0.9581	0.9786	2.1	3598
Clostridioides difficile	630	4290253	100	943858	858052	85806	10	2 (234567891)	SMALT	411830	85806	20.84	326024	79.16	0.2084	1	0.3449	0	0
Clostridioides difficile	630	4290253	100	943858	858052	85806	10	2 (234567891)	SNAP	85568	85568	100	0	0	1	0.9972	0.9986	0.14	238
Clostridioides difficile	630	4290253	100	943858	858052	85806	10	2 (234567891)	minimap2	85670	85448	99.74	222	0.26	0.9974	0.9958	0.9966	0.21	358
Clostridioides difficile	630	4290253	100	943858	858052	85806	10	3 (345678912)	BWA-mem	179550	85806	47.79	93744	52.21	0.4779	1	0.6467	0	0
Clostridioides difficile	630	4290253	100	943858	858052	85806	10	3 (345678912)	Bowtie2	85802	85802	100	0	0	1	1	1	0	4
Clostridioides difficile	630	4290253	100	943858	858052	85806	10	3 (345678912)	Centrifuge (RefSeq)	86408	85628	99.1	780	0.9	0.991	0.999	0.995	0.1	89
Clostridioides difficile	630	4290253	100	943858	858052	85806	10	3 (345678912)	GEM	85716	85697	99.98	19	0.02	0.9998	0.9987	0.9992	0.06	109
Clostridioides difficile	630	4290253	100	943858	858052	85806	10	3 (345678912)	HISAT2	84878	84878	100	0	0	1	0.9892	0.9946	0.54	928
Clostridioides difficile	630	4290253	100	943858	858052	85806	10	3 (345678912)	Kraken2 (RefSeq)	85900	85702	99.77	198	0.23	0.9977	0.9994	0.9985	0.06	52
Clostridioides difficile	630	4290253	100	943858	858052	85806	10	3 (345678912)	Novoalign	82232	82232	100	0	0	1	0.9583	0.9787	2.08	3574
Clostridioides difficile	630	4290253	100	943858	858052	85806	10	3 (345678912)	SMALT	411876	85805	20.83	326071	79.17	0.2083	1	0.3448	0	1
Clostridioides difficile	630	4290253	100	943858	858052	85806	10	3 (345678912)	SNAP	85578	85578	100	0	0	1	0.9973	0.9986	0.13	228
Clostridioides difficile	630	4290253	100	943858	858052	85806	10	3 (345678912)	minimap2	85662	85456	99.76	206	0.24	0.9976	0.9959	0.9967	0.2	350
Clostridioides difficile	630	4290253	150	629236	572032	57204	10	1 (123456789)	BWA-mem	57584	57204	99.34	380	0.66	0.9934	1	0.9967	0	0
Clostridioides difficile	630	4290253	150	629236	572032	57204	10	1 (123456789)	Bowtie2	57204	57204	100	0	0	1	1	1	0	0
Clostridioides difficile	630	4290253	150	629236	572032	57204	10	1 (123456789)	Centrifuge (RefSeq)	57270	57150	99.79	120	0.21	0.9979	0.9995	0.9987	0.05	27
Clostridioides difficile	630	4290253	150	629236	572032	57204	10	1 (123456789)	GEM	57189	57159	99.95	30	0.05	0.9995	0.9992	0.9993	0.04	45
Clostridioides difficile	630	4290253	150	629236	572032	57204	10	1 (123456789)	HISAT2	56780	56780	100	0	0	1	0.9926	0.9963	0.37	424
Clostridioides difficile	630	4290253	150	629236	572032	57204	10	1 (123456789)	Kraken2 (RefSeq)	57232	57196	99.94	36	0.06	0.9994	0.9999	0.9996	0.01	4
Clostridioides difficile	630	4290253	150	629236	572032	57204	10	1 (123456789)	Novoalign	55342	55342	100	0	0	1	0.9674	0.9834	1.63	1862
Clostridioides difficile	630	4290253	150	629236	572032	57204	10	1 (123456789)	SMALT	293636	57204	19.48	236432	80.52	0.1948	1	0.3261	0	0
Clostridioides difficile	630	4290253	150	629236	572032	57204	10	1 (123456789)	SNAP	57146	57146	100	0	0	1	0.999	0.9995	0.05	58
Clostridioides difficile	630	4290253	150	629236	572032	57204	10	1 (123456789)	minimap2	57460	57197	99.54	263	0.46	0.9954	0.9999	0.9976	0.01	7
Clostridioides difficile	630	4290253	150	629236	572032	57204	10	2 (234567891)	BWA-mem	57577	57204	99.35	373	0.65	0.9935	1	0.9967	0	0
Clostridioides difficile	630	4290253	150	629236	572032	57204	10	2 (234567891)	Bowtie2	57200	57200	100	0	0	1	0.9999	0.9999	0	4
Clostridioides difficile	630	4290253	150	629236	572032	57204	10	2 (234567891)	Centrifuge (RefSeq)	57282	57162	99.79	120	0.21	0.9979	0.9996	0.9987	0.04	21
Clostridioides difficile	630	4290253	150	629236	572032	57204	10	2 (234567891)	GEM	57169	57149	99.97	20	0.03	0.9997	0.999	0.9993	0.05	55
Clostridioides difficile	630	4290253	150	629236	572032	57204	10	2 (234567891)	HISAT2	56818	56818	100	0	0	1	0.9933	0.9966	0.34	386
Clostridioides difficile	630	4290253	150	629236	572032	57204	10	2 (234567891)	Kraken2 (RefSeq)	57254	57204	99.91	50	0.09	0.9991	1	0.9995	0	0
Clostridioides difficile	630	4290253	150	629236	572032	57204	10	2 (234567891)	Novoalign	55334	55334	100	0	0	1	0.9673	0.9834	1.63	1870
Clostridioides difficile	630	4290253	150	629236	572032	57204	10	2 (234567891)	SMALT	293366	57204	19.5	236162	80.5	0.195	1	0.3264	0	0
Clostridioides difficile	630	4290253	150	629236	572032	57204	10	2 (234567891)	SNAP	57145	57145	100	0	0	1	0.999	0.9995	0.05	59
Clostridioides difficile	630	4290253	150	629236	572032	57204	10	2 (234567891)	minimap2	57446	57195	99.56	251	0.44	0.9956	0.9998	0.9977	0.01	9
Clostridioides difficile	630	4290253	150	629236	572032	57204	10	3 (345678912)	BWA-mem	57571	57204	99.36	367	0.64	0.9936	1	0.9968	0	0
Clostridioides difficile	630	4290253	150	629236	572032	57204	10	3 (345678912)	Bowtie2	57202	57202	100	0	0	1	1	1	0	2
Clostridioides difficile	630	4290253	150	629236	572032	57204	10	3 (345678912)	Centrifuge (RefSeq)	57306	57174	99.77	132	0.23	0.9977	0.9997	0.9987	0.03	15
Clostridioides difficile	630	4290253	150	629236	572032	57204	10	3 (345678912)	GEM	57182	57162	99.97	20	0.03	0.9997	0.9993	0.9995	0.04	42
Clostridioides difficile	630	4290253	150	629236	572032	57204	10	3 (345678912)	HISAT2	56779	56779	100	0	0	1	0.9926	0.9963	0.37	425
Clostridioides difficile	630	4290253	150	629236	572032	57204	10	3 (345678912)	Kraken2 (RefSeq)	57260	57204	99.9	56	0.1	0.999	1	0.9995	0	0
Clostridioides difficile	630	4290253	150	629236	572032	57204	10	3 (345678912)	Novoalign	55290	55290	100	0	0	1	0.9665	0.983	1.67	1914
Clostridioides difficile	630	4290253	150	629236	572032	57204	10	3 (345678912)	SMALT	292946	57204	19.53	235742	80.47	0.1953	1	0.3268	0	0
Clostridioides difficile	630	4290253	150	629236	572032	57204	10	3 (345678912)	SNAP	57152	57152	100	0	0	1	0.9991	0.9995	0.05	52
Clostridioides difficile	630	4290253	150	629236	572032	57204	10	3 (345678912)	minimap2	57440	57195	99.57	245	0.43	0.9957	0.9998	0.9977	0.01	9
Clostridioides difficile	630	4290253	200	471928	429024	42904	10	1 (123456789)	BWA-mem	43239	42904	99.23	335	0.77	0.9923	1	0.9961	0	0
Clostridioides difficile	630	4290253	200	471928	429024	42904	10	1 (123456789)	Bowtie2	42902	42902	100	0	0	1	1	1	0	2
Clostridioides difficile	630	4290253	200	471928	429024	42904	10	1 (123456789)	Centrifuge (RefSeq)	42914	42888	99.94	26	0.06	0.9994	0.9998	0.9996	0.02	8
Clostridioides difficile	630	4290253	200	471928	429024	42904	10	1 (123456789)	GEM	42899	42867	99.93	32	0.07	0.9993	0.9991	0.9992	0.04	37
Clostridioides difficile	630	4290253	200	471928	429024	42904	10	1 (123456789)	HISAT2	42499	42499	100	0	0	1	0.9906	0.9953	0.47	405
Clostridioides difficile	630	4290253	200	471928	429024	42904	10	1 (123456789)	Kraken2 (RefSeq)	42918	42904	99.97	14	0.03	0.9997	1	0.9998	0	0
Clostridioides difficile	630	4290253	200	471928	429024	42904	10	1 (123456789)	Novoalign	41670	41670	100	0	0	1	0.9712	0.9854	1.44	1234
Clostridioides difficile	630	4290253	200	471928	429024	42904	10	1 (123456789)	SMALT	223027	42904	19.24	180123	80.76	0.1924	1	0.3227	0	0
Clostridioides difficile	630	4290253	200	471928	429024	42904	10	1 (123456789)	SNAP	42886	42886	100	0	0	1	0.9996	0.9998	0.02	18
Clostridioides difficile	630	4290253	200	471928	429024	42904	10	1 (123456789)	minimap2	43145	42902	99.44	243	0.56	0.9944	1	0.9972	0	2
Clostridioides difficile	630	4290253	200	471928	429024	42904	10	2 (234567891)	BWA-mem	43274	42904	99.14	370	0.86	0.9914	1	0.9957	0	0
Clostridioides difficile	630	4290253	200	471928	429024	42904	10	2 (234567891)	Bowtie2	42899	42899	100	0	0	1	0.9999	0.9999	0.01	5
Clostridioides difficile	630	4290253	200	471928	429024	42904	10	2 (234567891)	Centrifuge (RefSeq)	42904	42886	99.96	18	0.04	0.9996	0.9998	0.9997	0.02	9
Clostridioides difficile	630	4290253	200	471928	429024	42904	10	2 (234567891)	GEM	42899	42871	99.93	28	0.07	0.9993	0.9992	0.9992	0.04	33
Clostridioides difficile	630	4290253	200	471928	429024	42904	10	2 (234567891)	HISAT2	42500	42500	100	0	0	1	0.9906	0.9953	0.47	404
Clostridioides difficile	630	4290253	200	471928	429024	42904	10	2 (234567891)	Kraken2 (RefSeq)	42918	42904	99.97	14	0.03	0.9997	1	0.9998	0	0
Clostridioides difficile	630	4290253	200	471928	429024	42904	10	2 (234567891)	Novoalign	41776	41776	100	0	0	1	0.9737	0.9867	1.31	1128
Clostridioides difficile	630	4290253	200	471928	429024	42904	10	2 (234567891)	SMALT	223232	42904	19.22	180328	80.78	0.1922	1	0.3224	0	0
Clostridioides difficile	630	4290253	200	471928	429024	42904	10	2 (234567891)	SNAP	42879	42879	100	0	0	1	0.9994	0.9997	0.03	25
Clostridioides difficile	630	4290253	200	471928	429024	42904	10	2 (234567891)	minimap2	43170	42904	99.38	266	0.62	0.9938	1	0.9969	0	0
Clostridioides difficile	630	4290253	200	471928	429024	42904	10	3 (345678912)	BWA-mem	43251	42904	99.2	347	0.8	0.992	1	0.996	0	0
Clostridioides difficile	630	4290253	200	471928	429024	42904	10	3 (345678912)	Bowtie2	42900	42900	100	0	0	1	0.9999	0.9999	0	4
Clostridioides difficile	630	4290253	200	471928	429024	42904	10	3 (345678912)	Centrifuge (RefSeq)	42914	42886	99.93	28	0.07	0.9993	0.9998	0.9995	0.02	9
Clostridioides difficile	630	4290253	200	471928	429024	42904	10	3 (345678912)	GEM	42899	42871	99.93	28	0.07	0.9993	0.9992	0.9992	0.04	33
Clostridioides difficile	630	4290253	200	471928	429024	42904	10	3 (345678912)	HISAT2	42556	42556	100	0	0	1	0.9919	0.9959	0.41	348
Clostridioides difficile	630	4290253	200	471928	429024	42904	10	3 (345678912)	Kraken2 (RefSeq)	42924	42904	99.95	20	0.05	0.9995	1	0.9997	0	0
Clostridioides difficile	630	4290253	200	471928	429024	42904	10	3 (345678912)	Novoalign	41742	41742	100	0	0	1	0.9729	0.9863	1.35	1162
Clostridioides difficile	630	4290253	200	471928	429024	42904	10	3 (345678912)	SMALT	223136	42904	19.23	180232	80.77	0.1923	1	0.3226	0	0
Clostridioides difficile	630	4290253	200	471928	429024	42904	10	3 (345678912)	SNAP	42881	42881	100	0	0	1	0.9995	0.9997	0.03	23
Clostridioides difficile	630	4290253	200	471928	429024	42904	10	3 (345678912)	minimap2	43128	42904	99.48	224	0.52	0.9948	1	0.9974	0	0
Clostridioides difficile	630	4290253	250	377542	343220	34322	10	1 (123456789)	BWA-mem	34721	34322	98.85	399	1.15	0.9885	1	0.9942	0	0
Clostridioides difficile	630	4290253	250	377542	343220	34322	10	1 (123456789)	Bowtie2	34310	34310	100	0	0	1	0.9997	0.9998	0.02	12
Clostridioides difficile	630	4290253	250	377542	343220	34322	10	1 (123456789)	Centrifuge (RefSeq)	34320	34316	99.99	4	0.01	0.9999	0.9999	0.9999	0.01	3
Clostridioides difficile	630	4290253	250	377542	343220	34322	10	1 (123456789)	GEM	34336	34308	99.92	28	0.08	0.9992	0.9996	0.9994	0.02	14
Clostridioides difficile	630	4290253	250	377542	343220	34322	10	1 (123456789)	HISAT2	33907	33907	100	0	0	1	0.9879	0.9939	0.6	415
Clostridioides difficile	630	4290253	250	377542	343220	34322	10	1 (123456789)	Kraken2 (RefSeq)	34330	34322	99.98	8	0.02	0.9998	1	0.9999	0	0
Clostridioides difficile	630	4290253	250	377542	343220	34322	10	1 (123456789)	Novoalign	33416	33416	100	0	0	1	0.9736	0.9866	1.32	906
Clostridioides difficile	630	4290253	250	377542	343220	34322	10	1 (123456789)	SMALT	177322	34322	19.36	143000	80.64	0.1936	1	0.3244	0	0
Clostridioides difficile	630	4290253	250	377542	343220	34322	10	1 (123456789)	SNAP	34290	34290	100	0	0	1	0.9991	0.9995	0.05	32
Clostridioides difficile	630	4290253	250	377542	343220	34322	10	1 (123456789)	minimap2	34603	34321	99.19	282	0.81	0.9919	1	0.9959	0	1
Clostridioides difficile	630	4290253	250	377542	343220	34322	10	2 (234567891)	BWA-mem	34642	34322	99.08	320	0.92	0.9908	1	0.9954	0	0
Clostridioides difficile	630	4290253	250	377542	343220	34322	10	2 (234567891)	Bowtie2	34314	34314	100	0	0	1	0.9998	0.9999	0.01	8
Clostridioides difficile	630	4290253	250	377542	343220	34322	10	2 (234567891)	Centrifuge (RefSeq)	34316	34314	99.99	2	0.01	0.9999	0.9999	0.9999	0.01	4
Clostridioides difficile	630	4290253	250	377542	343220	34322	10	2 (234567891)	GEM	34328	34308	99.94	20	0.06	0.9994	0.9996	0.9995	0.02	14
Clostridioides difficile	630	4290253	250	377542	343220	34322	10	2 (234567891)	HISAT2	33900	33900	100	0	0	1	0.9877	0.9938	0.61	422
Clostridioides difficile	630	4290253	250	377542	343220	34322	10	2 (234567891)	Kraken2 (RefSeq)	34324	34322	99.99	2	0.01	0.9999	1	0.9999	0	0
Clostridioides difficile	630	4290253	250	377542	343220	34322	10	2 (234567891)	Novoalign	33476	33476	100	0	0	1	0.9754	0.9875	1.23	846
Clostridioides difficile	630	4290253	250	377542	343220	34322	10	2 (234567891)	SMALT	177502	34322	19.34	143180	80.66	0.1934	1	0.3241	0	0
Clostridioides difficile	630	4290253	250	377542	343220	34322	10	2 (234567891)	SNAP	34298	34298	100	0	0	1	0.9993	0.9996	0.03	24
Clostridioides difficile	630	4290253	250	377542	343220	34322	10	2 (234567891)	minimap2	34609	34322	99.17	287	0.83	0.9917	1	0.9958	0	0
Clostridioides difficile	630	4290253	250	377542	343220	34322	10	3 (345678912)	BWA-mem	34668	34322	99	346	1	0.99	1	0.995	0	0
Clostridioides difficile	630	4290253	250	377542	343220	34322	10	3 (345678912)	Bowtie2	34319	34319	100	0	0	1	0.9999	0.9999	0	3
Clostridioides difficile	630	4290253	250	377542	343220	34322	10	3 (345678912)	Centrifuge (RefSeq)	34326	34320	99.98	6	0.02	0.9998	1	0.9999	0	1
Clostridioides difficile	630	4290253	250	377542	343220	34322	10	3 (345678912)	GEM	34331	34303	99.92	28	0.08	0.9992	0.9994	0.9993	0.03	19
Clostridioides difficile	630	4290253	250	377542	343220	34322	10	3 (345678912)	HISAT2	33938	33938	100	0	0	1	0.9888	0.9944	0.56	384
Clostridioides difficile	630	4290253	250	377542	343220	34322	10	3 (345678912)	Kraken2 (RefSeq)	34324	34322	99.99	2	0.01	0.9999	1	0.9999	0	0
Clostridioides difficile	630	4290253	250	377542	343220	34322	10	3 (345678912)	Novoalign	33480	33480	100	0	0	1	0.9755	0.9876	1.23	842
Clostridioides difficile	630	4290253	250	377542	343220	34322	10	3 (345678912)	SMALT	178223	34322	19.26	143901	80.74	0.1926	1	0.323	0	0
Clostridioides difficile	630	4290253	250	377542	343220	34322	10	3 (345678912)	SNAP	34300	34300	100	0	0	1	0.9994	0.9997	0.03	22
Clostridioides difficile	630	4290253	250	377542	343220	34322	10	3 (345678912)	minimap2	34588	34322	99.23	266	0.77	0.9923	1	0.9961	0	0
Clostridioides difficile	630	4290253	300	314618	286016	28602	10	1 (123456789)	BWA-mem	28963	28602	98.75	361	1.25	0.9875	1	0.9937	0	0
Clostridioides difficile	630	4290253	300	314618	286016	28602	10	1 (123456789)	Bowtie2	28588	28588	100	0	0	1	0.9995	0.9997	0.02	14
Clostridioides difficile	630	4290253	300	314618	286016	28602	10	1 (123456789)	Centrifuge (RefSeq)	28598	28598	100	0	0	1	0.9999	0.9999	0.01	2
Clostridioides difficile	630	4290253	300	314618	286016	28602	10	1 (123456789)	GEM	28630	28595	99.88	35	0.12	0.9988	0.9998	0.9993	0.01	7
Clostridioides difficile	630	4290253	300	314618	286016	28602	10	1 (123456789)	HISAT2	28134	28134	100	0	0	1	0.9836	0.9917	0.82	468
Clostridioides difficile	630	4290253	300	314618	286016	28602	10	1 (123456789)	Kraken2 (RefSeq)	28602	28602	100	0	0	1	1	1	0	0
Clostridioides difficile	630	4290253	300	314618	286016	28602	10	1 (123456789)	Novoalign	27968	27968	100	0	0	1	0.9778	0.9888	1.11	634
Clostridioides difficile	630	4290253	300	314618	286016	28602	10	1 (123456789)	SMALT	147231	28602	19.43	118629	80.57	0.1943	1	0.3254	0	0
Clostridioides difficile	630	4290253	300	314618	286016	28602	10	1 (123456789)	SNAP	28568	28568	100	0	0	1	0.9988	0.9994	0.06	34
Clostridioides difficile	630	4290253	300	314618	286016	28602	10	1 (123456789)	minimap2	28861	28602	99.1	259	0.9	0.991	1	0.9955	0	0
Clostridioides difficile	630	4290253	300	314618	286016	28602	10	2 (234567891)	BWA-mem	28929	28602	98.87	327	1.13	0.9887	1	0.9943	0	0
Clostridioides difficile	630	4290253	300	314618	286016	28602	10	2 (234567891)	Bowtie2	28584	28584	100	0	0	1	0.9994	0.9997	0.03	18
Clostridioides difficile	630	4290253	300	314618	286016	28602	10	2 (234567891)	Centrifuge (RefSeq)	28598	28598	100	0	0	1	0.9999	0.9999	0.01	2
Clostridioides difficile	630	4290253	300	314618	286016	28602	10	2 (234567891)	GEM	28607	28587	99.93	20	0.07	0.9993	0.9995	0.9994	0.03	15
Clostridioides difficile	630	4290253	300	314618	286016	28602	10	2 (234567891)	HISAT2	28083	28083	100	0	0	1	0.9819	0.9909	0.91	519
Clostridioides difficile	630	4290253	300	314618	286016	28602	10	2 (234567891)	Kraken2 (RefSeq)	28602	28602	100	0	0	1	1	1	0	0
Clostridioides difficile	630	4290253	300	314618	286016	28602	10	2 (234567891)	Novoalign	27940	27940	100	0	0	1	0.9769	0.9883	1.16	662
Clostridioides difficile	630	4290253	300	314618	286016	28602	10	2 (234567891)	SMALT	147440	28602	19.4	118838	80.6	0.194	1	0.325	0	0
Clostridioides difficile	630	4290253	300	314618	286016	28602	10	2 (234567891)	SNAP	28570	28570	100	0	0	1	0.9989	0.9994	0.06	32
Clostridioides difficile	630	4290253	300	314618	286016	28602	10	2 (234567891)	minimap2	28857	28602	99.12	255	0.88	0.9912	1	0.9956	0	0
Clostridioides difficile	630	4290253	300	314618	286016	28602	10	3 (345678912)	BWA-mem	28951	28602	98.79	349	1.21	0.9879	1	0.9939	0	0
Clostridioides difficile	630	4290253	300	314618	286016	28602	10	3 (345678912)	Bowtie2	28586	28586	100	0	0	1	0.9994	0.9997	0.03	16
Clostridioides difficile	630	4290253	300	314618	286016	28602	10	3 (345678912)	Centrifuge (RefSeq)	28600	28600	100	0	0	1	1	1	0	1
Clostridioides difficile	630	4290253	300	314618	286016	28602	10	3 (345678912)	GEM	28613	28585	99.9	28	0.1	0.999	0.9994	0.9992	0.03	17
Clostridioides difficile	630	4290253	300	314618	286016	28602	10	3 (345678912)	HISAT2	28151	28151	100	0	0	1	0.9842	0.992	0.79	451
Clostridioides difficile	630	4290253	300	314618	286016	28602	10	3 (345678912)	Kraken2 (RefSeq)	28606	28602	99.99	4	0.01	0.9999	1	0.9999	0	0
Clostridioides difficile	630	4290253	300	314618	286016	28602	10	3 (345678912)	Novoalign	27950	27950	100	0	0	1	0.9772	0.9885	1.14	652
Clostridioides difficile	630	4290253	300	314618	286016	28602	10	3 (345678912)	SMALT	147586	28602	19.38	118984	80.62	0.1938	1	0.3247	0	0
Clostridioides difficile	630	4290253	300	314618	286016	28602	10	3 (345678912)	SNAP	28569	28569	100	0	0	1	0.9988	0.9994	0.06	33
Clostridioides difficile	630	4290253	300	314618	286016	28602	10	3 (345678912)	minimap2	28876	28602	99.05	274	0.95	0.9905	1	0.9952	0	0
Clostridioides difficile	630	4290253	350	269672	245156	24516	10	1 (123456789)	BWA-mem	24875	24516	98.56	359	1.44	0.9856	1	0.9927	0	0
Clostridioides difficile	630	4290253	350	269672	245156	24516	10	1 (123456789)	Bowtie2	24506	24506	100	0	0	1	0.9996	0.9998	0.02	10
Clostridioides difficile	630	4290253	350	269672	245156	24516	10	1 (123456789)	Centrifuge (RefSeq)	24514	24514	100	0	0	1	1	1	0	1
Clostridioides difficile	630	4290253	350	269672	245156	24516	10	1 (123456789)	GEM	24507	24477	99.88	30	0.12	0.9988	0.9984	0.9986	0.08	39
Clostridioides difficile	630	4290253	350	269672	245156	24516	10	1 (123456789)	HISAT2	24011	24011	100	0	0	1	0.9794	0.9896	1.03	505
Clostridioides difficile	630	4290253	350	269672	245156	24516	10	1 (123456789)	Kraken2 (RefSeq)	24516	24516	100	0	0	1	1	1	0	0
Clostridioides difficile	630	4290253	350	269672	245156	24516	10	1 (123456789)	Novoalign	24016	24016	100	0	0	1	0.9796	0.9897	1.02	500
Clostridioides difficile	630	4290253	350	269672	245156	24516	10	1 (123456789)	SMALT	125053	24516	19.6	100537	80.4	0.196	1	0.3278	0	0
Clostridioides difficile	630	4290253	350	269672	245156	24516	10	1 (123456789)	SNAP	24449	24449	100	0	0	1	0.9973	0.9986	0.14	67
Clostridioides difficile	630	4290253	350	269672	245156	24516	10	1 (123456789)	minimap2	24794	24516	98.88	278	1.12	0.9888	1	0.9944	0	0
Clostridioides difficile	630	4290253	350	269672	245156	24516	10	2 (234567891)	BWA-mem	24853	24516	98.64	337	1.36	0.9864	1	0.9932	0	0
Clostridioides difficile	630	4290253	350	269672	245156	24516	10	2 (234567891)	Bowtie2	24503	24503	100	0	0	1	0.9995	0.9997	0.03	13
Clostridioides difficile	630	4290253	350	269672	245156	24516	10	2 (234567891)	Centrifuge (RefSeq)	24512	24512	100	0	0	1	0.9999	0.9999	0.01	2
Clostridioides difficile	630	4290253	350	269672	245156	24516	10	2 (234567891)	GEM	24507	24481	99.89	26	0.11	0.9989	0.9986	0.9987	0.07	35
Clostridioides difficile	630	4290253	350	269672	245156	24516	10	2 (234567891)	HISAT2	24049	24049	100	0	0	1	0.981	0.9904	0.95	467
Clostridioides difficile	630	4290253	350	269672	245156	24516	10	2 (234567891)	Kraken2 (RefSeq)	24518	24516	99.99	2	0.01	0.9999	1	0.9999	0	0
Clostridioides difficile	630	4290253	350	269672	245156	24516	10	2 (234567891)	Novoalign	24051	24051	100	0	0	1	0.981	0.9904	0.95	465
Clostridioides difficile	630	4290253	350	269672	245156	24516	10	2 (234567891)	SMALT	125390	24516	19.55	100874	80.45	0.1955	1	0.3271	0	0
Clostridioides difficile	630	4290253	350	269672	245156	24516	10	2 (234567891)	SNAP	24447	24447	100	0	0	1	0.9972	0.9986	0.14	69
Clostridioides difficile	630	4290253	350	269672	245156	24516	10	2 (234567891)	minimap2	24787	24516	98.91	271	1.09	0.9891	1	0.9945	0	0
Clostridioides difficile	630	4290253	350	269672	245156	24516	10	3 (345678912)	BWA-mem	24886	24516	98.51	370	1.49	0.9851	1	0.9925	0	0
Clostridioides difficile	630	4290253	350	269672	245156	24516	10	3 (345678912)	Bowtie2	24507	24507	100	0	0	1	0.9996	0.9998	0.02	9
Clostridioides difficile	630	4290253	350	269672	245156	24516	10	3 (345678912)	Centrifuge (RefSeq)	24516	24516	100	0	0	1	1	1	0	0
Clostridioides difficile	630	4290253	350	269672	245156	24516	10	3 (345678912)	GEM	24520	24492	99.89	28	0.11	0.9989	0.999	0.9989	0.05	24
Clostridioides difficile	630	4290253	350	269672	245156	24516	10	3 (345678912)	HISAT2	24061	24061	100	0	0	1	0.9814	0.9906	0.93	455
Clostridioides difficile	630	4290253	350	269672	245156	24516	10	3 (345678912)	Kraken2 (RefSeq)	24516	24516	100	0	0	1	1	1	0	0
Clostridioides difficile	630	4290253	350	269672	245156	24516	10	3 (345678912)	Novoalign	24024	24024	100	0	0	1	0.9799	0.9898	1	492
Clostridioides difficile	630	4290253	350	269672	245156	24516	10	3 (345678912)	SMALT	125641	24516	19.51	101125	80.49	0.1951	1	0.3265	0	0
Clostridioides difficile	630	4290253	350	269672	245156	24516	10	3 (345678912)	SNAP	24453	24453	100	0	0	1	0.9974	0.9987	0.13	63
Clostridioides difficile	630	4290253	350	269672	245156	24516	10	3 (345678912)	minimap2	24777	24516	98.95	261	1.05	0.9895	1	0.9947	0	0
Clostridioides difficile	630	4290253	400	235964	214512	21452	10	1 (123456789)	BWA-mem	21750	21452	98.63	298	1.37	0.9863	1	0.9931	0	0
Clostridioides difficile	630	4290253	400	235964	214512	21452	10	1 (123456789)	Bowtie2	21441	21441	100	0	0	1	0.9995	0.9997	0.03	11
Clostridioides difficile	630	4290253	400	235964	214512	21452	10	1 (123456789)	Centrifuge (RefSeq)	21452	21452	100	0	0	1	1	1	0	0
Clostridioides difficile	630	4290253	400	235964	214512	21452	10	1 (123456789)	GEM	21456	21433	99.89	23	0.11	0.9989	0.9991	0.999	0.04	19
Clostridioides difficile	630	4290253	400	235964	214512	21452	10	1 (123456789)	HISAT2	21050	21050	100	0	0	1	0.9813	0.9906	0.94	402
Clostridioides difficile	630	4290253	400	235964	214512	21452	10	1 (123456789)	Kraken2 (RefSeq)	21458	21452	99.97	6	0.03	0.9997	1	0.9998	0	0
Clostridioides difficile	630	4290253	400	235964	214512	21452	10	1 (123456789)	Novoalign	21043	21043	100	0	0	1	0.9809	0.9904	0.95	409
Clostridioides difficile	630	4290253	400	235964	214512	21452	10	1 (123456789)	SMALT	108886	21452	19.7	87434	80.3	0.197	1	0.3292	0	0
Clostridioides difficile	630	4290253	400	235964	214512	21452	10	1 (123456789)	SNAP	21314	21314	100	0	0	1	0.9936	0.9968	0.32	138
Clostridioides difficile	630	4290253	400	235964	214512	21452	10	1 (123456789)	minimap2	21707	21452	98.83	255	1.17	0.9883	1	0.9941	0	0
Clostridioides difficile	630	4290253	400	235964	214512	21452	10	2 (234567891)	BWA-mem	21755	21452	98.61	303	1.39	0.9861	1	0.993	0	0
Clostridioides difficile	630	4290253	400	235964	214512	21452	10	2 (234567891)	Bowtie2	21442	21442	100	0	0	1	0.9995	0.9997	0.02	10
Clostridioides difficile	630	4290253	400	235964	214512	21452	10	2 (234567891)	Centrifuge (RefSeq)	21452	21452	100	0	0	1	1	1	0	0
Clostridioides difficile	630	4290253	400	235964	214512	21452	10	2 (234567891)	GEM	21455	21429	99.88	26	0.12	0.9988	0.9989	0.9988	0.05	23
Clostridioides difficile	630	4290253	400	235964	214512	21452	10	2 (234567891)	HISAT2	21117	21117	100	0	0	1	0.9844	0.9921	0.78	335
Clostridioides difficile	630	4290253	400	235964	214512	21452	10	2 (234567891)	Kraken2 (RefSeq)	21454	21452	99.99	2	0.01	0.9999	1	0.9999	0	0
Clostridioides difficile	630	4290253	400	235964	214512	21452	10	2 (234567891)	Novoalign	21039	21039	100	0	0	1	0.9807	0.9903	0.96	413
Clostridioides difficile	630	4290253	400	235964	214512	21452	10	2 (234567891)	SMALT	108687	21452	19.74	87235	80.26	0.1974	1	0.3297	0	0
Clostridioides difficile	630	4290253	400	235964	214512	21452	10	2 (234567891)	SNAP	21336	21336	100	0	0	1	0.9946	0.9973	0.27	116
Clostridioides difficile	630	4290253	400	235964	214512	21452	10	2 (234567891)	minimap2	21721	21452	98.76	269	1.24	0.9876	1	0.9938	0	0
Clostridioides difficile	630	4290253	400	235964	214512	21452	10	3 (345678912)	BWA-mem	21761	21452	98.58	309	1.42	0.9858	1	0.9928	0	0
Clostridioides difficile	630	4290253	400	235964	214512	21452	10	3 (345678912)	Bowtie2	21442	21442	100	0	0	1	0.9995	0.9997	0.02	10
Clostridioides difficile	630	4290253	400	235964	214512	21452	10	3 (345678912)	Centrifuge (RefSeq)	21452	21452	100	0	0	1	1	1	0	0
Clostridioides difficile	630	4290253	400	235964	214512	21452	10	3 (345678912)	GEM	21456	21427	99.86	29	0.14	0.9986	0.9988	0.9987	0.06	25
Clostridioides difficile	630	4290253	400	235964	214512	21452	10	3 (345678912)	HISAT2	21078	21078	100	0	0	1	0.9826	0.9912	0.87	374
Clostridioides difficile	630	4290253	400	235964	214512	21452	10	3 (345678912)	Kraken2 (RefSeq)	21454	21452	99.99	2	0.01	0.9999	1	0.9999	0	0
Clostridioides difficile	630	4290253	400	235964	214512	21452	10	3 (345678912)	Novoalign	21002	21002	100	0	0	1	0.979	0.9894	1.05	450
Clostridioides difficile	630	4290253	400	235964	214512	21452	10	3 (345678912)	SMALT	108644	21452	19.75	87192	80.25	0.1975	1	0.3299	0	0
Clostridioides difficile	630	4290253	400	235964	214512	21452	10	3 (345678912)	SNAP	21333	21333	100	0	0	1	0.9945	0.9972	0.28	119
Clostridioides difficile	630	4290253	400	235964	214512	21452	10	3 (345678912)	minimap2	21716	21452	98.78	264	1.22	0.9878	1	0.9939	0	0
Clostridioides difficile	630	4290253	450	209744	190676	19068	10	1 (123456789)	BWA-mem	19382	19058	98.33	324	1.67	0.9833	1	0.9916	0	0
Clostridioides difficile	630	4290253	450	209744	190676	19068	10	1 (123456789)	Bowtie2	19049	19049	100	0	0	1	0.9995	0.9997	0.02	9
Clostridioides difficile	630	4290253	450	209744	190676	19068	10	1 (123456789)	Centrifuge (RefSeq)	19058	19058	100	0	0	1	1	1	0	0
Clostridioides difficile	630	4290253	450	209744	190676	19068	10	1 (123456789)	GEM	19075	19040	99.82	35	0.18	0.9982	0.9991	0.9986	0.05	18
Clostridioides difficile	630	4290253	450	209744	190676	19068	10	1 (123456789)	HISAT2	18749	18749	100	0	0	1	0.9838	0.9918	0.81	309
Clostridioides difficile	630	4290253	450	209744	190676	19068	10	1 (123456789)	Kraken2 (RefSeq)	19060	19058	99.99	2	0.01	0.9999	1	0.9999	0	0
Clostridioides difficile	630	4290253	450	209744	190676	19068	10	1 (123456789)	Novoalign	18698	18698	100	0	0	1	0.9811	0.9905	0.94	360
Clostridioides difficile	630	4290253	450	209744	190676	19068	10	1 (123456789)	SMALT	95861	19058	19.88	76803	80.12	0.1988	1	0.3317	0	0
Clostridioides difficile	630	4290253	450	209744	190676	19068	10	1 (123456789)	SNAP	18786	18786	100	0	0	1	0.9857	0.9928	0.71	272
Clostridioides difficile	630	4290253	450	209744	190676	19068	10	1 (123456789)	minimap2	19325	19058	98.62	267	1.38	0.9862	1	0.9931	0	0
Clostridioides difficile	630	4290253	450	209744	190676	19068	10	2 (234567891)	BWA-mem	19367	19058	98.4	309	1.6	0.984	1	0.9919	0	0
Clostridioides difficile	630	4290253	450	209744	190676	19068	10	2 (234567891)	Bowtie2	19052	19052	100	0	0	1	0.9997	0.9998	0.02	6
Clostridioides difficile	630	4290253	450	209744	190676	19068	10	2 (234567891)	Centrifuge (RefSeq)	19058	19058	100	0	0	1	1	1	0	0
Clostridioides difficile	630	4290253	450	209744	190676	19068	10	2 (234567891)	GEM	19068	19039	99.85	29	0.15	0.9985	0.999	0.9987	0.05	19
Clostridioides difficile	630	4290253	450	209744	190676	19068	10	2 (234567891)	HISAT2	18681	18681	100	0	0	1	0.9802	0.99	0.99	377
Clostridioides difficile	630	4290253	450	209744	190676	19068	10	2 (234567891)	Kraken2 (RefSeq)	19058	19058	100	0	0	1	1	1	0	0
Clostridioides difficile	630	4290253	450	209744	190676	19068	10	2 (234567891)	Novoalign	18745	18745	100	0	0	1	0.9836	0.9917	0.82	313
Clostridioides difficile	630	4290253	450	209744	190676	19068	10	2 (234567891)	SMALT	96202	19058	19.81	77144	80.19	0.1981	1	0.3307	0	0
Clostridioides difficile	630	4290253	450	209744	190676	19068	10	2 (234567891)	SNAP	18761	18761	100	0	0	1	0.9844	0.9921	0.78	297
Clostridioides difficile	630	4290253	450	209744	190676	19068	10	2 (234567891)	minimap2	19301	19058	98.74	243	1.26	0.9874	1	0.9937	0	0
Clostridioides difficile	630	4290253	450	209744	190676	19068	10	3 (345678912)	BWA-mem	19369	19058	98.39	311	1.61	0.9839	1	0.9919	0	0
Clostridioides difficile	630	4290253	450	209744	190676	19068	10	3 (345678912)	Bowtie2	19048	19048	100	0	0	1	0.9995	0.9997	0.03	10
Clostridioides difficile	630	4290253	450	209744	190676	19068	10	3 (345678912)	Centrifuge (RefSeq)	19058	19058	100	0	0	1	1	1	0	0
Clostridioides difficile	630	4290253	450	209744	190676	19068	10	3 (345678912)	GEM	19068	19038	99.84	30	0.16	0.9984	0.999	0.9987	0.05	20
Clostridioides difficile	630	4290253	450	209744	190676	19068	10	3 (345678912)	HISAT2	18683	18683	100	0	0	1	0.9803	0.9901	0.98	375
Clostridioides difficile	630	4290253	450	209744	190676	19068	10	3 (345678912)	Kraken2 (RefSeq)	19058	19058	100	0	0	1	1	1	0	0
Clostridioides difficile	630	4290253	450	209744	190676	19068	10	3 (345678912)	Novoalign	18718	18718	100	0	0	1	0.9822	0.991	0.89	340
Clostridioides difficile	630	4290253	450	209744	190676	19068	10	3 (345678912)	SMALT	96052	19058	19.84	76994	80.16	0.1984	1	0.3311	0	0
Clostridioides difficile	630	4290253	450	209744	190676	19068	10	3 (345678912)	SNAP	18743	18743	100	0	0	1	0.9835	0.9917	0.83	315
Clostridioides difficile	630	4290253	450	209744	190676	19068	10	3 (345678912)	minimap2	19312	19058	98.68	254	1.32	0.9868	1	0.9934	0	0
Clostridioides difficile	630	4290253	500	188774	171612	17162	10	1 (123456789)	BWA-mem	17452	17132	98.17	320	1.83	0.9817	1	0.9908	0	0
Clostridioides difficile	630	4290253	500	188774	171612	17162	10	1 (123456789)	Bowtie2	17120	17120	100	0	0	1	0.9993	0.9996	0.04	12
Clostridioides difficile	630	4290253	500	188774	171612	17162	10	1 (123456789)	Centrifuge (RefSeq)	17132	17132	100	0	0	1	1	1	0	0
Clostridioides difficile	630	4290253	500	188774	171612	17162	10	1 (123456789)	GEM	17147	17117	99.83	30	0.17	0.9983	0.9991	0.9987	0.04	15
Clostridioides difficile	630	4290253	500	188774	171612	17162	10	1 (123456789)	HISAT2	16784	16784	100	0	0	1	0.9797	0.9897	1.02	348
Clostridioides difficile	630	4290253	500	188774	171612	17162	10	1 (123456789)	Kraken2 (RefSeq)	17134	17132	99.99	2	0.01	0.9999	1	0.9999	0	0
Clostridioides difficile	630	4290253	500	188774	171612	17162	10	1 (123456789)	Novoalign	16784	16784	100	0	0	1	0.9797	0.9897	1.02	348
Clostridioides difficile	630	4290253	500	188774	171612	17162	10	1 (123456789)	SMALT	86237	17132	19.87	69105	80.13	0.1987	1	0.3315	0	0
Clostridioides difficile	630	4290253	500	188774	171612	17162	10	1 (123456789)	SNAP	16700	16700	100	0	0	1	0.9748	0.9872	1.26	432
Clostridioides difficile	630	4290253	500	188774	171612	17162	10	1 (123456789)	minimap2	17391	17132	98.51	259	1.49	0.9851	1	0.9925	0	0
Clostridioides difficile	630	4290253	500	188774	171612	17162	10	2 (234567891)	BWA-mem	17428	17132	98.3	296	1.7	0.983	1	0.9914	0	0
Clostridioides difficile	630	4290253	500	188774	171612	17162	10	2 (234567891)	Bowtie2	17122	17122	100	0	0	1	0.9994	0.9997	0.03	10
Clostridioides difficile	630	4290253	500	188774	171612	17162	10	2 (234567891)	Centrifuge (RefSeq)	17132	17132	100	0	0	1	1	1	0	0
Clostridioides difficile	630	4290253	500	188774	171612	17162	10	2 (234567891)	GEM	17148	17119	99.83	29	0.17	0.9983	0.9992	0.9987	0.04	13
Clostridioides difficile	630	4290253	500	188774	171612	17162	10	2 (234567891)	HISAT2	16789	16789	100	0	0	1	0.98	0.9899	1	343
Clostridioides difficile	630	4290253	500	188774	171612	17162	10	2 (234567891)	Kraken2 (RefSeq)	17134	17132	99.99	2	0.01	0.9999	1	0.9999	0	0
Clostridioides difficile	630	4290253	500	188774	171612	17162	10	2 (234567891)	Novoalign	16831	16831	100	0	0	1	0.9824	0.9911	0.88	301
Clostridioides difficile	630	4290253	500	188774	171612	17162	10	2 (234567891)	SMALT	86192	17132	19.88	69060	80.12	0.1988	1	0.3317	0	0
Clostridioides difficile	630	4290253	500	188774	171612	17162	10	2 (234567891)	SNAP	16654	16654	100	0	0	1	0.9721	0.9859	1.4	478
Clostridioides difficile	630	4290253	500	188774	171612	17162	10	2 (234567891)	minimap2	17448	17132	98.19	316	1.81	0.9819	1	0.9909	0	0
Clostridioides difficile	630	4290253	500	188774	171612	17162	10	3 (345678912)	BWA-mem	17413	17132	98.39	281	1.61	0.9839	1	0.9919	0	0
Clostridioides difficile	630	4290253	500	188774	171612	17162	10	3 (345678912)	Bowtie2	17122	17122	100	0	0	1	0.9994	0.9997	0.03	10
Clostridioides difficile	630	4290253	500	188774	171612	17162	10	3 (345678912)	Centrifuge (RefSeq)	17132	17132	100	0	0	1	1	1	0	0
Clostridioides difficile	630	4290253	500	188774	171612	17162	10	3 (345678912)	GEM	17151	17122	99.83	29	0.17	0.9983	0.9994	0.9988	0.03	10
Clostridioides difficile	630	4290253	500	188774	171612	17162	10	3 (345678912)	HISAT2	16813	16813	100	0	0	1	0.9814	0.9906	0.93	319
Clostridioides difficile	630	4290253	500	188774	171612	17162	10	3 (345678912)	Kraken2 (RefSeq)	17134	17132	99.99	2	0.01	0.9999	1	0.9999	0	0
Clostridioides difficile	630	4290253	500	188774	171612	17162	10	3 (345678912)	Novoalign	16814	16814	100	0	0	1	0.9814	0.9906	0.93	318
Clostridioides difficile	630	4290253	500	188774	171612	17162	10	3 (345678912)	SMALT	85918	17132	19.94	68786	80.06	0.1994	1	0.3325	0	0
Clostridioides difficile	630	4290253	500	188774	171612	17162	10	3 (345678912)	SNAP	16617	16617	100	0	0	1	0.9699	0.9847	1.5	515
Clostridioides difficile	630	4290253	500	188774	171612	17162	10	3 (345678912)	minimap2	17408	17132	98.41	276	1.59	0.9841	1	0.992	0	0
Clostridioides difficile	630	4290253	550	171610	156008	15602	10	1 (123456789)	BWA-mem	15971	15574	97.51	397	2.49	0.9751	1	0.9874	0	0
Clostridioides difficile	630	4290253	550	171610	156008	15602	10	1 (123456789)	Bowtie2	15570	15570	100	0	0	1	0.9997	0.9998	0.01	4
Clostridioides difficile	630	4290253	550	171610	156008	15602	10	1 (123456789)	Centrifuge (RefSeq)	15574	15574	100	0	0	1	1	1	0	0
Clostridioides difficile	630	4290253	550	171610	156008	15602	10	1 (123456789)	GEM	15599	15565	99.78	34	0.22	0.9978	0.9994	0.9986	0.03	9
Clostridioides difficile	630	4290253	550	171610	156008	15602	10	1 (123456789)	HISAT2	15254	15254	100	0	0	1	0.9795	0.9896	1.03	320
Clostridioides difficile	630	4290253	550	171610	156008	15602	10	1 (123456789)	Kraken2 (RefSeq)	15574	15574	100	0	0	1	1	1	0	0
Clostridioides difficile	630	4290253	550	171610	156008	15602	10	1 (123456789)	Novoalign	15233	15233	100	0	0	1	0.9781	0.9889	1.09	341
Clostridioides difficile	630	4290253	550	171610	156008	15602	10	1 (123456789)	SMALT	77929	15574	19.98	62355	80.02	0.1998	1	0.3331	0	0
Clostridioides difficile	630	4290253	550	171610	156008	15602	10	1 (123456789)	SNAP	14785	14785	100	0	0	1	0.9493	0.974	2.53	789
Clostridioides difficile	630	4290253	550	171610	156008	15602	10	1 (123456789)	minimap2	15831	15574	98.38	257	1.62	0.9838	1	0.9918	0	0
Clostridioides difficile	630	4290253	550	171610	156008	15602	10	2 (234567891)	BWA-mem	15915	15574	97.86	341	2.14	0.9786	1	0.9892	0	0
Clostridioides difficile	630	4290253	550	171610	156008	15602	10	2 (234567891)	Bowtie2	15565	15565	100	0	0	1	0.9994	0.9997	0.03	9
Clostridioides difficile	630	4290253	550	171610	156008	15602	10	2 (234567891)	Centrifuge (RefSeq)	15574	15574	100	0	0	1	1	1	0	0
Clostridioides difficile	630	4290253	550	171610	156008	15602	10	2 (234567891)	GEM	15592	15567	99.84	25	0.16	0.9984	0.9996	0.999	0.02	7
Clostridioides difficile	630	4290253	550	171610	156008	15602	10	2 (234567891)	HISAT2	15299	15299	100	0	0	1	0.9823	0.9911	0.88	275
Clostridioides difficile	630	4290253	550	171610	156008	15602	10	2 (234567891)	Kraken2 (RefSeq)	15576	15574	99.99	2	0.01	0.9999	1	0.9999	0	0
Clostridioides difficile	630	4290253	550	171610	156008	15602	10	2 (234567891)	Novoalign	15220	15220	100	0	0	1	0.9773	0.9885	1.14	354
Clostridioides difficile	630	4290253	550	171610	156008	15602	10	2 (234567891)	SMALT	78043	15574	19.96	62469	80.04	0.1996	1	0.3328	0	0
Clostridioides difficile	630	4290253	550	171610	156008	15602	10	2 (234567891)	SNAP	14789	14789	100	0	0	1	0.9496	0.9741	2.52	785
Clostridioides difficile	630	4290253	550	171610	156008	15602	10	2 (234567891)	minimap2	15867	15574	98.15	293	1.85	0.9815	1	0.9907	0	0
Clostridioides difficile	630	4290253	550	171610	156008	15602	10	3 (345678912)	BWA-mem	15948	15574	97.65	374	2.35	0.9765	1	0.9881	0	0
Clostridioides difficile	630	4290253	550	171610	156008	15602	10	3 (345678912)	Bowtie2	15566	15566	100	0	0	1	0.9995	0.9997	0.03	8
Clostridioides difficile	630	4290253	550	171610	156008	15602	10	3 (345678912)	Centrifuge (RefSeq)	15574	15574	100	0	0	1	1	1	0	0
Clostridioides difficile	630	4290253	550	171610	156008	15602	10	3 (345678912)	GEM	15599	15561	99.76	38	0.24	0.9976	0.9992	0.9984	0.04	13
Clostridioides difficile	630	4290253	550	171610	156008	15602	10	3 (345678912)	HISAT2	15303	15303	100	0	0	1	0.9826	0.9912	0.87	271
Clostridioides difficile	630	4290253	550	171610	156008	15602	10	3 (345678912)	Kraken2 (RefSeq)	15574	15574	100	0	0	1	1	1	0	0
Clostridioides difficile	630	4290253	550	171610	156008	15602	10	3 (345678912)	Novoalign	15213	15213	100	0	0	1	0.9768	0.9883	1.16	361
Clostridioides difficile	630	4290253	550	171610	156008	15602	10	3 (345678912)	SMALT	78025	15574	19.96	62451	80.04	0.1996	1	0.3328	0	0
Clostridioides difficile	630	4290253	550	171610	156008	15602	10	3 (345678912)	SNAP	14795	14795	100	0	0	1	0.95	0.9744	2.5	779
Clostridioides difficile	630	4290253	550	171610	156008	15602	10	3 (345678912)	minimap2	15853	15574	98.24	279	1.76	0.9824	1	0.9911	0	0
Clostridioides difficile	630	4290253	600	157310	143008	14302	10	1 (123456789)	BWA-mem	14675	14262	97.19	413	2.81	0.9719	1	0.9857	0	0
Clostridioides difficile	630	4290253	600	157310	143008	14302	10	1 (123456789)	Bowtie2	14254	14254	100	0	0	1	0.9994	0.9997	0.03	8
Clostridioides difficile	630	4290253	600	157310	143008	14302	10	1 (123456789)	Centrifuge (RefSeq)	14262	14262	100	0	0	1	1	1	0	0
Clostridioides difficile	630	4290253	600	157310	143008	14302	10	1 (123456789)	GEM	14291	14254	99.74	37	0.26	0.9974	0.9994	0.9984	0.03	8
Clostridioides difficile	630	4290253	600	157310	143008	14302	10	1 (123456789)	HISAT2	13971	13971	100	0	0	1	0.9796	0.9897	1.02	291
Clostridioides difficile	630	4290253	600	157310	143008	14302	10	1 (123456789)	Kraken2 (RefSeq)	14262	14262	100	0	0	1	1	1	0	0
Clostridioides difficile	630	4290253	600	157310	143008	14302	10	1 (123456789)	Novoalign	13948	13948	100	0	0	1	0.978	0.9889	1.1	314
Clostridioides difficile	630	4290253	600	157310	143008	14302	10	1 (123456789)	SMALT	71646	14262	19.91	57384	80.09	0.1991	1	0.3321	0	0
Clostridioides difficile	630	4290253	600	157310	143008	14302	10	1 (123456789)	SNAP	13061	13061	100	0	0	1	0.9158	0.956	4.21	1201
Clostridioides difficile	630	4290253	600	157310	143008	14302	10	1 (123456789)	minimap2	14565	14262	97.92	303	2.08	0.9792	1	0.9895	0	0
Clostridioides difficile	630	4290253	600	157310	143008	14302	10	2 (234567891)	BWA-mem	14662	14262	97.27	400	2.73	0.9727	1	0.9862	0	0
Clostridioides difficile	630	4290253	600	157310	143008	14302	10	2 (234567891)	Bowtie2	14252	14252	100	0	0	1	0.9993	0.9996	0.04	10
Clostridioides difficile	630	4290253	600	157310	143008	14302	10	2 (234567891)	Centrifuge (RefSeq)	14262	14262	100	0	0	1	1	1	0	0
Clostridioides difficile	630	4290253	600	157310	143008	14302	10	2 (234567891)	GEM	14278	14253	99.82	25	0.18	0.9982	0.9994	0.9988	0.03	9
Clostridioides difficile	630	4290253	600	157310	143008	14302	10	2 (234567891)	HISAT2	14000	14000	100	0	0	1	0.9816	0.9907	0.92	262
Clostridioides difficile	630	4290253	600	157310	143008	14302	10	2 (234567891)	Kraken2 (RefSeq)	14262	14262	100	0	0	1	1	1	0	0
Clostridioides difficile	630	4290253	600	157310	143008	14302	10	2 (234567891)	Novoalign	13929	13929	100	0	0	1	0.9767	0.9882	1.17	333
Clostridioides difficile	630	4290253	600	157310	143008	14302	10	2 (234567891)	SMALT	71403	14262	19.97	57141	80.03	0.1997	1	0.3329	0	0
Clostridioides difficile	630	4290253	600	157310	143008	14302	10	2 (234567891)	SNAP	13065	13065	100	0	0	1	0.9161	0.9562	4.2	1197
Clostridioides difficile	630	4290253	600	157310	143008	14302	10	2 (234567891)	minimap2	14518	14262	98.24	256	1.76	0.9824	1	0.9911	0	0
Clostridioides difficile	630	4290253	600	157310	143008	14302	10	3 (345678912)	BWA-mem	14633	14262	97.46	371	2.54	0.9746	1	0.9871	0	0
Clostridioides difficile	630	4290253	600	157310	143008	14302	10	3 (345678912)	Bowtie2	14253	14253	100	0	0	1	0.9994	0.9997	0.03	9
Clostridioides difficile	630	4290253	600	157310	143008	14302	10	3 (345678912)	Centrifuge (RefSeq)	14262	14262	100	0	0	1	1	1	0	0
Clostridioides difficile	630	4290253	600	157310	143008	14302	10	3 (345678912)	GEM	14284	14254	99.79	30	0.21	0.9979	0.9994	0.9986	0.03	8
Clostridioides difficile	630	4290253	600	157310	143008	14302	10	3 (345678912)	HISAT2	13999	13999	100	0	0	1	0.9816	0.9907	0.92	263
Clostridioides difficile	630	4290253	600	157310	143008	14302	10	3 (345678912)	Kraken2 (RefSeq)	14262	14262	100	0	0	1	1	1	0	0
Clostridioides difficile	630	4290253	600	157310	143008	14302	10	3 (345678912)	Novoalign	13930	13930	100	0	0	1	0.9767	0.9882	1.16	332
Clostridioides difficile	630	4290253	600	157310	143008	14302	10	3 (345678912)	SMALT	71724	14262	19.88	57462	80.12	0.1988	1	0.3317	0	0
Clostridioides difficile	630	4290253	600	157310	143008	14302	10	3 (345678912)	SNAP	13077	13077	100	0	0	1	0.9169	0.9566	4.15	1185
Clostridioides difficile	630	4290253	600	157310	143008	14302	10	3 (345678912)	minimap2	14546	14262	98.05	284	1.95	0.9805	1	0.9902	0	0
Clostridioides difficile	630	4290253	650	145210	132008	13202	10	1 (123456789)	BWA-mem	13478	13166	97.69	312	2.31	0.9769	1	0.9883	0	0
Clostridioides difficile	630	4290253	650	145210	132008	13202	10	1 (123456789)	Bowtie2	13156	13156	100	0	0	1	0.9992	0.9996	0.04	10
Clostridioides difficile	630	4290253	650	145210	132008	13202	10	1 (123456789)	Centrifuge (RefSeq)	13166	13166	100	0	0	1	1	1	0	0
Clostridioides difficile	630	4290253	650	145210	132008	13202	10	1 (123456789)	GEM	13186	13162	99.82	24	0.18	0.9982	0.9997	0.9989	0.02	4
Clostridioides difficile	630	4290253	650	145210	132008	13202	10	1 (123456789)	HISAT2	12904	12904	100	0	0	1	0.9801	0.99	0.99	262
Clostridioides difficile	630	4290253	650	145210	132008	13202	10	1 (123456789)	Kraken2 (RefSeq)	13166	13166	100	0	0	1	1	1	0	0
Clostridioides difficile	630	4290253	650	145210	132008	13202	10	1 (123456789)	Novoalign	12917	12917	100	0	0	1	0.9811	0.9905	0.95	249
Clostridioides difficile	630	4290253	650	145210	132008	13202	10	1 (123456789)	SMALT	66055	13166	19.93	52889	80.07	0.1993	1	0.3324	0	0
Clostridioides difficile	630	4290253	650	145210	132008	13202	10	1 (123456789)	SNAP	11541	11541	100	0	0	1	0.8766	0.9342	6.17	1625
Clostridioides difficile	630	4290253	650	145210	132008	13202	10	1 (123456789)	minimap2	13444	13166	97.93	278	2.07	0.9793	1	0.9895	0	0
Clostridioides difficile	630	4290253	650	145210	132008	13202	10	2 (234567891)	BWA-mem	13498	13166	97.54	332	2.46	0.9754	1	0.9875	0	0
Clostridioides difficile	630	4290253	650	145210	132008	13202	10	2 (234567891)	Bowtie2	13152	13152	100	0	0	1	0.9989	0.9994	0.05	14
Clostridioides difficile	630	4290253	650	145210	132008	13202	10	2 (234567891)	Centrifuge (RefSeq)	13166	13166	100	0	0	1	1	1	0	0
Clostridioides difficile	630	4290253	650	145210	132008	13202	10	2 (234567891)	GEM	13181	13159	99.83	22	0.17	0.9983	0.9995	0.9989	0.03	7
Clostridioides difficile	630	4290253	650	145210	132008	13202	10	2 (234567891)	HISAT2	12891	12891	100	0	0	1	0.9791	0.9894	1.04	275
Clostridioides difficile	630	4290253	650	145210	132008	13202	10	2 (234567891)	Kraken2 (RefSeq)	13166	13166	100	0	0	1	1	1	0	0
Clostridioides difficile	630	4290253	650	145210	132008	13202	10	2 (234567891)	Novoalign	12903	12903	100	0	0	1	0.98	0.9899	1	263
Clostridioides difficile	630	4290253	650	145210	132008	13202	10	2 (234567891)	SMALT	66002	13166	19.95	52836	80.05	0.1995	1	0.3326	0	0
Clostridioides difficile	630	4290253	650	145210	132008	13202	10	2 (234567891)	SNAP	11643	11643	100	0	0	1	0.8843	0.9386	5.78	1523
Clostridioides difficile	630	4290253	650	145210	132008	13202	10	2 (234567891)	minimap2	13441	13166	97.95	275	2.05	0.9795	1	0.9896	0	0
Clostridioides difficile	630	4290253	650	145210	132008	13202	10	3 (345678912)	BWA-mem	13516	13166	97.41	350	2.59	0.9741	1	0.9869	0	0
Clostridioides difficile	630	4290253	650	145210	132008	13202	10	3 (345678912)	Bowtie2	13160	13160	100	0	0	1	0.9995	0.9997	0.02	6
Clostridioides difficile	630	4290253	650	145210	132008	13202	10	3 (345678912)	Centrifuge (RefSeq)	13166	13166	100	0	0	1	1	1	0	0
Clostridioides difficile	630	4290253	650	145210	132008	13202	10	3 (345678912)	GEM	13188	13162	99.8	26	0.2	0.998	0.9997	0.9988	0.02	4
Clostridioides difficile	630	4290253	650	145210	132008	13202	10	3 (345678912)	HISAT2	12888	12888	100	0	0	1	0.9789	0.9893	1.06	278
Clostridioides difficile	630	4290253	650	145210	132008	13202	10	3 (345678912)	Kraken2 (RefSeq)	13166	13166	100	0	0	1	1	1	0	0
Clostridioides difficile	630	4290253	650	145210	132008	13202	10	3 (345678912)	Novoalign	12916	12916	100	0	0	1	0.981	0.9904	0.95	250
Clostridioides difficile	630	4290253	650	145210	132008	13202	10	3 (345678912)	SMALT	65939	13166	19.97	52773	80.03	0.1997	1	0.3329	0	0
Clostridioides difficile	630	4290253	650	145210	132008	13202	10	3 (345678912)	SNAP	11580	11580	100	0	0	1	0.8795	0.9359	6.02	1586
Clostridioides difficile	630	4290253	650	145210	132008	13202	10	3 (345678912)	minimap2	13436	13166	97.99	270	2.01	0.9799	1	0.9898	0	0
Clostridioides difficile	630	4290253	700	134838	122580	12258	10	1 (123456789)	BWA-mem	12620	12230	96.91	390	3.09	0.9691	1	0.9843	0	0
Clostridioides difficile	630	4290253	700	134838	122580	12258	10	1 (123456789)	Bowtie2	12223	12223	100	0	0	1	0.9994	0.9997	0.03	7
Clostridioides difficile	630	4290253	700	134838	122580	12258	10	1 (123456789)	Centrifuge (RefSeq)	12230	12230	100	0	0	1	1	1	0	0
Clostridioides difficile	630	4290253	700	134838	122580	12258	10	1 (123456789)	GEM	12254	12226	99.77	28	0.23	0.9977	0.9997	0.9987	0.02	4
Clostridioides difficile	630	4290253	700	134838	122580	12258	10	1 (123456789)	HISAT2	11979	11979	100	0	0	1	0.9795	0.9896	1.03	251
Clostridioides difficile	630	4290253	700	134838	122580	12258	10	1 (123456789)	Kraken2 (RefSeq)	12230	12230	100	0	0	1	1	1	0	0
Clostridioides difficile	630	4290253	700	134838	122580	12258	10	1 (123456789)	Novoalign	11998	11998	100	0	0	1	0.981	0.9904	0.95	232
Clostridioides difficile	630	4290253	700	134838	122580	12258	10	1 (123456789)	SMALT	61535	12230	19.87	49305	80.13	0.1987	1	0.3315	0	0
Clostridioides difficile	630	4290253	700	134838	122580	12258	10	1 (123456789)	SNAP	10093	10093	100	0	0	1	0.8253	0.9043	8.74	2137
Clostridioides difficile	630	4290253	700	134838	122580	12258	10	1 (123456789)	minimap2	12500	12230	97.84	270	2.16	0.9784	1	0.9891	0	0
Clostridioides difficile	630	4290253	700	134838	122580	12258	10	2 (234567891)	BWA-mem	12572	12230	97.28	342	2.72	0.9728	1	0.9862	0	0
Clostridioides difficile	630	4290253	700	134838	122580	12258	10	2 (234567891)	Bowtie2	12223	12223	100	0	0	1	0.9994	0.9997	0.03	7
Clostridioides difficile	630	4290253	700	134838	122580	12258	10	2 (234567891)	Centrifuge (RefSeq)	12230	12230	100	0	0	1	1	1	0	0
Clostridioides difficile	630	4290253	700	134838	122580	12258	10	2 (234567891)	GEM	12249	12226	99.81	23	0.19	0.9981	0.9997	0.9989	0.02	4
Clostridioides difficile	630	4290253	700	134838	122580	12258	10	2 (234567891)	HISAT2	11986	11986	100	0	0	1	0.98	0.9899	1	244
Clostridioides difficile	630	4290253	700	134838	122580	12258	10	2 (234567891)	Kraken2 (RefSeq)	12234	12230	99.97	4	0.03	0.9997	1	0.9998	0	0
Clostridioides difficile	630	4290253	700	134838	122580	12258	10	2 (234567891)	Novoalign	11963	11963	100	0	0	1	0.9782	0.989	1.09	267
Clostridioides difficile	630	4290253	700	134838	122580	12258	10	2 (234567891)	SMALT	61571	12230	19.86	49341	80.14	0.1986	1	0.3314	0	0
Clostridioides difficile	630	4290253	700	134838	122580	12258	10	2 (234567891)	SNAP	10123	10123	100	0	0	1	0.8277	0.9057	8.61	2107
Clostridioides difficile	630	4290253	700	134838	122580	12258	10	2 (234567891)	minimap2	12511	12230	97.75	281	2.25	0.9775	1	0.9886	0	0
Clostridioides difficile	630	4290253	700	134838	122580	12258	10	3 (345678912)	BWA-mem	12545	12230	97.49	315	2.51	0.9749	1	0.9873	0	0
Clostridioides difficile	630	4290253	700	134838	122580	12258	10	3 (345678912)	Bowtie2	12224	12224	100	0	0	1	0.9995	0.9997	0.02	6
Clostridioides difficile	630	4290253	700	134838	122580	12258	10	3 (345678912)	Centrifuge (RefSeq)	12230	12230	100	0	0	1	1	1	0	0
Clostridioides difficile	630	4290253	700	134838	122580	12258	10	3 (345678912)	GEM	12253	12230	99.81	23	0.19	0.9981	1	0.999	0	0
Clostridioides difficile	630	4290253	700	134838	122580	12258	10	3 (345678912)	HISAT2	12008	12008	100	0	0	1	0.9818	0.9908	0.91	222
Clostridioides difficile	630	4290253	700	134838	122580	12258	10	3 (345678912)	Kraken2 (RefSeq)	12230	12230	100	0	0	1	1	1	0	0
Clostridioides difficile	630	4290253	700	134838	122580	12258	10	3 (345678912)	Novoalign	11993	11993	100	0	0	1	0.9806	0.9902	0.97	237
Clostridioides difficile	630	4290253	700	134838	122580	12258	10	3 (345678912)	SMALT	61447	12230	19.9	49217	80.1	0.199	1	0.3319	0	0
Clostridioides difficile	630	4290253	700	134838	122580	12258	10	3 (345678912)	SNAP	10158	10158	100	0	0	1	0.8306	0.9075	8.47	2072
Clostridioides difficile	630	4290253	700	134838	122580	12258	10	3 (345678912)	minimap2	12508	12230	97.78	278	2.22	0.9778	1	0.9888	0	0
Clostridioides difficile	630	4290253	750	125850	114408	11442	10	1 (123456789)	BWA-mem	11431	11410	99.82	21	0.18	0.9982	1	0.9991	0	0
Clostridioides difficile	630	4290253	750	125850	114408	11442	10	1 (123456789)	Bowtie2	11403	11403	100	0	0	1	0.9994	0.9997	0.03	7
Clostridioides difficile	630	4290253	750	125850	114408	11442	10	1 (123456789)	Centrifuge (RefSeq)	11410	11410	100	0	0	1	1	1	0	0
Clostridioides difficile	630	4290253	750	125850	114408	11442	10	1 (123456789)	GEM	11433	11408	99.78	25	0.22	0.9978	0.9998	0.9988	0.01	2
Clostridioides difficile	630	4290253	750	125850	114408	11442	10	1 (123456789)	HISAT2	11194	11194	100	0	0	1	0.9811	0.9905	0.95	216
Clostridioides difficile	630	4290253	750	125850	114408	11442	10	1 (123456789)	Kraken2 (RefSeq)	11410	11410	100	0	0	1	1	1	0	0
Clostridioides difficile	630	4290253	750	125850	114408	11442	10	1 (123456789)	Novoalign	11186	11186	100	0	0	1	0.9804	0.9901	0.98	224
Clostridioides difficile	630	4290253	750	125850	114408	11442	10	1 (123456789)	SMALT	57639	11410	19.8	46229	80.2	0.198	1	0.3306	0	0
Clostridioides difficile	630	4290253	750	125850	114408	11442	10	1 (123456789)	SNAP	8907	8907	100	0	0	1	0.7806	0.8768	10.97	2503
Clostridioides difficile	630	4290253	750	125850	114408	11442	10	1 (123456789)	minimap2	11670	11410	97.77	260	2.23	0.9777	1	0.9887	0	0
Clostridioides difficile	630	4290253	750	125850	114408	11442	10	2 (234567891)	BWA-mem	11437	11410	99.76	27	0.24	0.9976	1	0.9988	0	0
Clostridioides difficile	630	4290253	750	125850	114408	11442	10	2 (234567891)	Bowtie2	11401	11401	100	0	0	1	0.9992	0.9996	0.04	9
Clostridioides difficile	630	4290253	750	125850	114408	11442	10	2 (234567891)	Centrifuge (RefSeq)	11410	11410	100	0	0	1	1	1	0	0
Clostridioides difficile	630	4290253	750	125850	114408	11442	10	2 (234567891)	GEM	11437	11408	99.75	29	0.25	0.9975	0.9998	0.9986	0.01	2
Clostridioides difficile	630	4290253	750	125850	114408	11442	10	2 (234567891)	HISAT2	11184	11184	100	0	0	1	0.9802	0.99	0.99	226
Clostridioides difficile	630	4290253	750	125850	114408	11442	10	2 (234567891)	Kraken2 (RefSeq)	11410	11410	100	0	0	1	1	1	0	0
Clostridioides difficile	630	4290253	750	125850	114408	11442	10	2 (234567891)	Novoalign	11185	11185	100	0	0	1	0.9803	0.9901	0.99	225
Clostridioides difficile	630	4290253	750	125850	114408	11442	10	2 (234567891)	SMALT	57829	11410	19.73	46419	80.27	0.1973	1	0.3296	0	0
Clostridioides difficile	630	4290253	750	125850	114408	11442	10	2 (234567891)	SNAP	8945	8945	100	0	0	1	0.784	0.8789	10.8	2465
Clostridioides difficile	630	4290253	750	125850	114408	11442	10	2 (234567891)	minimap2	11684	11410	97.65	274	2.35	0.9765	1	0.9881	0	0
Clostridioides difficile	630	4290253	750	125850	114408	11442	10	3 (345678912)	BWA-mem	11438	11410	99.76	28	0.24	0.9976	1	0.9988	0	0
Clostridioides difficile	630	4290253	750	125850	114408	11442	10	3 (345678912)	Bowtie2	11404	11404	100	0	0	1	0.9995	0.9997	0.03	6
Clostridioides difficile	630	4290253	750	125850	114408	11442	10	3 (345678912)	Centrifuge (RefSeq)	11410	11410	100	0	0	1	1	1	0	0
Clostridioides difficile	630	4290253	750	125850	114408	11442	10	3 (345678912)	GEM	11430	11406	99.79	24	0.21	0.9979	0.9996	0.9987	0.02	4
Clostridioides difficile	630	4290253	750	125850	114408	11442	10	3 (345678912)	HISAT2	11166	11166	100	0	0	1	0.9786	0.9892	1.07	244
Clostridioides difficile	630	4290253	750	125850	114408	11442	10	3 (345678912)	Kraken2 (RefSeq)	11410	11410	100	0	0	1	1	1	0	0
Clostridioides difficile	630	4290253	750	125850	114408	11442	10	3 (345678912)	Novoalign	11201	11201	100	0	0	1	0.9817	0.9908	0.92	209
Clostridioides difficile	630	4290253	750	125850	114408	11442	10	3 (345678912)	SMALT	57929	11410	19.7	46519	80.3	0.197	1	0.3292	0	0
Clostridioides difficile	630	4290253	750	125850	114408	11442	10	3 (345678912)	SNAP	8845	8845	100	0	0	1	0.7752	0.8734	11.24	2565
Clostridioides difficile	630	4290253	750	125850	114408	11442	10	3 (345678912)	minimap2	11679	11410	97.7	269	2.3	0.977	1	0.9884	0	0
Clostridioides difficile	630	4290253	800	117982	107256	10726	10	1 (123456789)	BWA-mem	10717	10694	99.79	23	0.21	0.9979	1	0.9989	0	0
Clostridioides difficile	630	4290253	800	117982	107256	10726	10	1 (123456789)	Bowtie2	10683	10683	100	0	0	1	0.999	0.9995	0.05	11
Clostridioides difficile	630	4290253	800	117982	107256	10726	10	1 (123456789)	Centrifuge (RefSeq)	10694	10694	100	0	0	1	1	1	0	0
Clostridioides difficile	630	4290253	800	117982	107256	10726	10	1 (123456789)	GEM	10723	10693	99.72	30	0.28	0.9972	0.9999	0.9985	0	1
Clostridioides difficile	630	4290253	800	117982	107256	10726	10	1 (123456789)	HISAT2	10494	10494	100	0	0	1	0.9813	0.9906	0.94	200
Clostridioides difficile	630	4290253	800	117982	107256	10726	10	1 (123456789)	Kraken2 (RefSeq)	10694	10694	100	0	0	1	1	1	0	0
Clostridioides difficile	630	4290253	800	117982	107256	10726	10	1 (123456789)	Novoalign	10523	10523	100	0	0	1	0.984	0.9919	0.8	171
Clostridioides difficile	630	4290253	800	117982	107256	10726	10	1 (123456789)	SMALT	54432	10694	19.65	43738	80.35	0.1965	1	0.3285	0	0
Clostridioides difficile	630	4290253	800	117982	107256	10726	10	1 (123456789)	SNAP	7723	7723	100	0	0	1	0.7222	0.8387	13.89	2971
Clostridioides difficile	630	4290253	800	117982	107256	10726	10	1 (123456789)	minimap2	10997	10694	97.24	303	2.76	0.9724	1	0.986	0	0
Clostridioides difficile	630	4290253	800	117982	107256	10726	10	2 (234567891)	BWA-mem	10717	10694	99.79	23	0.21	0.9979	1	0.9989	0	0
Clostridioides difficile	630	4290253	800	117982	107256	10726	10	2 (234567891)	Bowtie2	10691	10691	100	0	0	1	0.9997	0.9998	0.01	3
Clostridioides difficile	630	4290253	800	117982	107256	10726	10	2 (234567891)	Centrifuge (RefSeq)	10694	10694	100	0	0	1	1	1	0	0
Clostridioides difficile	630	4290253	800	117982	107256	10726	10	2 (234567891)	GEM	10723	10693	99.72	30	0.28	0.9972	0.9999	0.9985	0	1
Clostridioides difficile	630	4290253	800	117982	107256	10726	10	2 (234567891)	HISAT2	10491	10491	100	0	0	1	0.981	0.9904	0.95	203
Clostridioides difficile	630	4290253	800	117982	107256	10726	10	2 (234567891)	Kraken2 (RefSeq)	10696	10694	99.98	2	0.02	0.9998	1	0.9999	0	0
Clostridioides difficile	630	4290253	800	117982	107256	10726	10	2 (234567891)	Novoalign	10521	10521	100	0	0	1	0.9838	0.9918	0.81	173
Clostridioides difficile	630	4290253	800	117982	107256	10726	10	2 (234567891)	SMALT	54368	10694	19.67	43674	80.33	0.1967	1	0.3287	0	0
Clostridioides difficile	630	4290253	800	117982	107256	10726	10	2 (234567891)	SNAP	7792	7792	100	0	0	1	0.7286	0.843	13.57	2902
Clostridioides difficile	630	4290253	800	117982	107256	10726	10	2 (234567891)	minimap2	10950	10694	97.66	256	2.34	0.9766	1	0.9882	0	0
Clostridioides difficile	630	4290253	800	117982	107256	10726	10	3 (345678912)	BWA-mem	10724	10694	99.72	30	0.28	0.9972	1	0.9986	0	0
Clostridioides difficile	630	4290253	800	117982	107256	10726	10	3 (345678912)	Bowtie2	10692	10692	100	0	0	1	0.9998	0.9999	0.01	2
Clostridioides difficile	630	4290253	800	117982	107256	10726	10	3 (345678912)	Centrifuge (RefSeq)	10694	10694	100	0	0	1	1	1	0	0
Clostridioides difficile	630	4290253	800	117982	107256	10726	10	3 (345678912)	GEM	10725	10692	99.69	33	0.31	0.9969	0.9998	0.9983	0.01	2
Clostridioides difficile	630	4290253	800	117982	107256	10726	10	3 (345678912)	HISAT2	10435	10435	100	0	0	1	0.9758	0.9878	1.21	259
Clostridioides difficile	630	4290253	800	117982	107256	10726	10	3 (345678912)	Kraken2 (RefSeq)	10694	10694	100	0	0	1	1	1	0	0
Clostridioides difficile	630	4290253	800	117982	107256	10726	10	3 (345678912)	Novoalign	10469	10469	100	0	0	1	0.979	0.9894	1.05	225
Clostridioides difficile	630	4290253	800	117982	107256	10726	10	3 (345678912)	SMALT	54245	10694	19.71	43551	80.29	0.1971	1	0.3293	0	0
Clostridioides difficile	630	4290253	800	117982	107256	10726	10	3 (345678912)	SNAP	7761	7761	100	0	0	1	0.7257	0.8411	13.71	2933
Clostridioides difficile	630	4290253	800	117982	107256	10726	10	3 (345678912)	minimap2	10975	10694	97.44	281	2.56	0.9744	1	0.987	0	0
Clostridioides difficile	630	4290253	850	111044	100948	10096	10	1 (123456789)	BWA-mem	10085	10064	99.79	21	0.21	0.9979	1	0.9989	0	0
Clostridioides difficile	630	4290253	850	111044	100948	10096	10	1 (123456789)	Bowtie2	10058	10058	100	0	0	1	0.9994	0.9997	0.03	6
Clostridioides difficile	630	4290253	850	111044	100948	10096	10	1 (123456789)	Centrifuge (RefSeq)	10064	10064	100	0	0	1	1	1	0	0
Clostridioides difficile	630	4290253	850	111044	100948	10096	10	1 (123456789)	GEM	10091	10063	99.72	28	0.28	0.9972	0.9999	0.9985	0	1
Clostridioides difficile	630	4290253	850	111044	100948	10096	10	1 (123456789)	HISAT2	9858	9858	100	0	0	1	0.9795	0.9896	1.02	206
Clostridioides difficile	630	4290253	850	111044	100948	10096	10	1 (123456789)	Kraken2 (RefSeq)	10064	10064	100	0	0	1	1	1	0	0
Clostridioides difficile	630	4290253	850	111044	100948	10096	10	1 (123456789)	Novoalign	9911	9911	100	0	0	1	0.9848	0.9923	0.76	153
Clostridioides difficile	630	4290253	850	111044	100948	10096	10	1 (123456789)	SMALT	51207	10064	19.65	41143	80.35	0.1965	1	0.3285	0	0
Clostridioides difficile	630	4290253	850	111044	100948	10096	10	1 (123456789)	SNAP	6807	6807	100	0	0	1	0.6764	0.807	16.18	3257
Clostridioides difficile	630	4290253	850	111044	100948	10096	10	1 (123456789)	minimap2	10337	10064	97.36	273	2.64	0.9736	1	0.9866	0	0
Clostridioides difficile	630	4290253	850	111044	100948	10096	10	2 (234567891)	BWA-mem	10085	10064	99.79	21	0.21	0.9979	1	0.9989	0	0
Clostridioides difficile	630	4290253	850	111044	100948	10096	10	2 (234567891)	Bowtie2	10061	10061	100	0	0	1	0.9997	0.9998	0.01	3
Clostridioides difficile	630	4290253	850	111044	100948	10096	10	2 (234567891)	Centrifuge (RefSeq)	10064	10064	100	0	0	1	1	1	0	0
Clostridioides difficile	630	4290253	850	111044	100948	10096	10	2 (234567891)	GEM	10093	10063	99.7	30	0.3	0.997	0.9999	0.9984	0	1
Clostridioides difficile	630	4290253	850	111044	100948	10096	10	2 (234567891)	HISAT2	9876	9876	100	0	0	1	0.9813	0.9906	0.93	188
Clostridioides difficile	630	4290253	850	111044	100948	10096	10	2 (234567891)	Kraken2 (RefSeq)	10064	10064	100	0	0	1	1	1	0	0
Clostridioides difficile	630	4290253	850	111044	100948	10096	10	2 (234567891)	Novoalign	9874	9874	100	0	0	1	0.9811	0.9905	0.94	190
Clostridioides difficile	630	4290253	850	111044	100948	10096	10	2 (234567891)	SMALT	51305	10064	19.62	41241	80.38	0.1962	1	0.328	0	0
Clostridioides difficile	630	4290253	850	111044	100948	10096	10	2 (234567891)	SNAP	6877	6877	100	0	0	1	0.6833	0.8119	15.83	3187
Clostridioides difficile	630	4290253	850	111044	100948	10096	10	2 (234567891)	minimap2	10314	10064	97.58	250	2.42	0.9758	1	0.9878	0	0
Clostridioides difficile	630	4290253	850	111044	100948	10096	10	3 (345678912)	BWA-mem	10087	10064	99.77	23	0.23	0.9977	1	0.9988	0	0
Clostridioides difficile	630	4290253	850	111044	100948	10096	10	3 (345678912)	Bowtie2	10052	10052	100	0	0	1	0.9988	0.9994	0.06	12
Clostridioides difficile	630	4290253	850	111044	100948	10096	10	3 (345678912)	Centrifuge (RefSeq)	10064	10064	100	0	0	1	1	1	0	0
Clostridioides difficile	630	4290253	850	111044	100948	10096	10	3 (345678912)	GEM	10092	10063	99.71	29	0.29	0.9971	0.9999	0.9985	0	1
Clostridioides difficile	630	4290253	850	111044	100948	10096	10	3 (345678912)	HISAT2	9872	9872	100	0	0	1	0.9809	0.9904	0.95	192
Clostridioides difficile	630	4290253	850	111044	100948	10096	10	3 (345678912)	Kraken2 (RefSeq)	10064	10064	100	0	0	1	1	1	0	0
Clostridioides difficile	630	4290253	850	111044	100948	10096	10	3 (345678912)	Novoalign	9852	9852	100	0	0	1	0.9789	0.9893	1.05	212
Clostridioides difficile	630	4290253	850	111044	100948	10096	10	3 (345678912)	SMALT	51356	10064	19.6	41292	80.4	0.196	1	0.3278	0	0
Clostridioides difficile	630	4290253	850	111044	100948	10096	10	3 (345678912)	SNAP	6892	6892	100	0	0	1	0.6848	0.8129	15.76	3172
Clostridioides difficile	630	4290253	850	111044	100948	10096	10	3 (345678912)	minimap2	10338	10064	97.35	274	2.65	0.9735	1	0.9866	0	0
Clostridioides difficile	630	4290253	900	104874	95340	9534	10	1 (123456789)	BWA-mem	9537	9512	99.74	25	0.26	0.9974	1	0.9987	0	0
Clostridioides difficile	630	4290253	900	104874	95340	9534	10	1 (123456789)	Bowtie2	9506	9506	100	0	0	1	0.9994	0.9997	0.03	6
Clostridioides difficile	630	4290253	900	104874	95340	9534	10	1 (123456789)	Centrifuge (RefSeq)	9512	9512	100	0	0	1	1	1	0	0
Clostridioides difficile	630	4290253	900	104874	95340	9534	10	1 (123456789)	GEM	9555	9511	99.54	44	0.46	0.9954	0.9999	0.9976	0.01	1
Clostridioides difficile	630	4290253	900	104874	95340	9534	10	1 (123456789)	HISAT2	9313	9313	100	0	0	1	0.9791	0.9894	1.05	199
Clostridioides difficile	630	4290253	900	104874	95340	9534	10	1 (123456789)	Kraken2 (RefSeq)	9512	9512	100	0	0	1	1	1	0	0
Clostridioides difficile	630	4290253	900	104874	95340	9534	10	1 (123456789)	Novoalign	9340	9340	100	0	0	1	0.9819	0.9909	0.9	172
Clostridioides difficile	630	4290253	900	104874	95340	9534	10	1 (123456789)	SMALT	48638	9512	19.56	39126	80.44	0.1956	1	0.3272	0	0
Clostridioides difficile	630	4290253	900	104874	95340	9534	10	1 (123456789)	SNAP	6048	6048	100	0	0	1	0.6358	0.7774	18.21	3464
Clostridioides difficile	630	4290253	900	104874	95340	9534	10	1 (123456789)	minimap2	9778	9512	97.28	266	2.72	0.9728	1	0.9862	0	0
Clostridioides difficile	630	4290253	900	104874	95340	9534	10	2 (234567891)	BWA-mem	9538	9512	99.73	26	0.27	0.9973	1	0.9986	0	0
Clostridioides difficile	630	4290253	900	104874	95340	9534	10	2 (234567891)	Bowtie2	9506	9506	100	0	0	1	0.9994	0.9997	0.03	6
Clostridioides difficile	630	4290253	900	104874	95340	9534	10	2 (234567891)	Centrifuge (RefSeq)	9512	9512	100	0	0	1	1	1	0	0
Clostridioides difficile	630	4290253	900	104874	95340	9534	10	2 (234567891)	GEM	9551	9511	99.58	40	0.42	0.9958	0.9999	0.9978	0.01	1
Clostridioides difficile	630	4290253	900	104874	95340	9534	10	2 (234567891)	HISAT2	9316	9316	100	0	0	1	0.9794	0.9896	1.03	196
Clostridioides difficile	630	4290253	900	104874	95340	9534	10	2 (234567891)	Kraken2 (RefSeq)	9512	9512	100	0	0	1	1	1	0	0
Clostridioides difficile	630	4290253	900	104874	95340	9534	10	2 (234567891)	Novoalign	9376	9376	100	0	0	1	0.9857	0.9928	0.71	136
Clostridioides difficile	630	4290253	900	104874	95340	9534	10	2 (234567891)	SMALT	48381	9512	19.66	38869	80.34	0.1966	1	0.3286	0	0
Clostridioides difficile	630	4290253	900	104874	95340	9534	10	2 (234567891)	SNAP	6082	6082	100	0	0	1	0.6394	0.78	18.03	3430
Clostridioides difficile	630	4290253	900	104874	95340	9534	10	2 (234567891)	minimap2	9782	9512	97.24	270	2.76	0.9724	1	0.986	0	0
Clostridioides difficile	630	4290253	900	104874	95340	9534	10	3 (345678912)	BWA-mem	9541	9512	99.7	29	0.3	0.997	1	0.9985	0	0
Clostridioides difficile	630	4290253	900	104874	95340	9534	10	3 (345678912)	Bowtie2	9495	9495	100	0	0	1	0.9982	0.9991	0.09	17
Clostridioides difficile	630	4290253	900	104874	95340	9534	10	3 (345678912)	Centrifuge (RefSeq)	9512	9512	100	0	0	1	1	1	0	0
Clostridioides difficile	630	4290253	900	104874	95340	9534	10	3 (345678912)	GEM	9538	9508	99.69	30	0.31	0.9969	0.9996	0.9982	0.02	4
Clostridioides difficile	630	4290253	900	104874	95340	9534	10	3 (345678912)	HISAT2	9327	9327	100	0	0	1	0.9806	0.9902	0.97	185
Clostridioides difficile	630	4290253	900	104874	95340	9534	10	3 (345678912)	Kraken2 (RefSeq)	9512	9512	100	0	0	1	1	1	0	0
Clostridioides difficile	630	4290253	900	104874	95340	9534	10	3 (345678912)	Novoalign	9323	9323	100	0	0	1	0.9801	0.99	0.99	189
Clostridioides difficile	630	4290253	900	104874	95340	9534	10	3 (345678912)	SMALT	48637	9512	19.56	39125	80.44	0.1956	1	0.3272	0	0
Clostridioides difficile	630	4290253	900	104874	95340	9534	10	3 (345678912)	SNAP	6029	6029	100	0	0	1	0.6338	0.7759	18.31	3483
Clostridioides difficile	630	4290253	900	104874	95340	9534	10	3 (345678912)	minimap2	9821	9512	96.85	309	3.15	0.9685	1	0.984	0	0
Clostridioides difficile	630	4290253	950	99352	90320	9032	10	1 (123456789)	BWA-mem	9021	9008	99.86	13	0.14	0.9986	1	0.9993	0	0
Clostridioides difficile	630	4290253	950	99352	90320	9032	10	1 (123456789)	Bowtie2	9000	9000	100	0	0	1	0.9991	0.9995	0.04	8
Clostridioides difficile	630	4290253	950	99352	90320	9032	10	1 (123456789)	Centrifuge (RefSeq)	9008	9008	100	0	0	1	1	1	0	0
Clostridioides difficile	630	4290253	950	99352	90320	9032	10	1 (123456789)	GEM	9031	9005	99.71	26	0.29	0.9971	0.9997	0.9984	0.02	3
Clostridioides difficile	630	4290253	950	99352	90320	9032	10	1 (123456789)	HISAT2	8819	8819	100	0	0	1	0.979	0.9894	1.05	189
Clostridioides difficile	630	4290253	950	99352	90320	9032	10	1 (123456789)	Kraken2 (RefSeq)	9010	9008	99.98	2	0.02	0.9998	1	0.9999	0	0
Clostridioides difficile	630	4290253	950	99352	90320	9032	10	1 (123456789)	Novoalign	8861	8861	100	0	0	1	0.9837	0.9918	0.82	147
Clostridioides difficile	630	4290253	950	99352	90320	9032	10	1 (123456789)	SMALT	46286	9008	19.46	37278	80.54	0.1946	1	0.3258	0	0
Clostridioides difficile	630	4290253	950	99352	90320	9032	10	1 (123456789)	SNAP	5463	5463	100	0	0	1	0.6065	0.7551	19.68	3545
Clostridioides difficile	630	4290253	950	99352	90320	9032	10	1 (123456789)	minimap2	9291	9008	96.95	283	3.05	0.9695	1	0.9845	0	0
Clostridioides difficile	630	4290253	950	99352	90320	9032	10	2 (234567891)	BWA-mem	9020	9008	99.87	12	0.13	0.9987	1	0.9993	0	0
Clostridioides difficile	630	4290253	950	99352	90320	9032	10	2 (234567891)	Bowtie2	9001	9001	100	0	0	1	0.9992	0.9996	0.04	7
Clostridioides difficile	630	4290253	950	99352	90320	9032	10	2 (234567891)	Centrifuge (RefSeq)	9008	9008	100	0	0	1	1	1	0	0
Clostridioides difficile	630	4290253	950	99352	90320	9032	10	2 (234567891)	GEM	9041	9006	99.61	35	0.39	0.9961	0.9998	0.9979	0.01	2
Clostridioides difficile	630	4290253	950	99352	90320	9032	10	2 (234567891)	HISAT2	8792	8792	100	0	0	1	0.976	0.9879	1.2	216
Clostridioides difficile	630	4290253	950	99352	90320	9032	10	2 (234567891)	Kraken2 (RefSeq)	9008	9008	100	0	0	1	1	1	0	0
Clostridioides difficile	630	4290253	950	99352	90320	9032	10	2 (234567891)	Novoalign	8834	8834	100	0	0	1	0.9807	0.9903	0.97	174
Clostridioides difficile	630	4290253	950	99352	90320	9032	10	2 (234567891)	SMALT	46491	9008	19.38	37483	80.62	0.1938	1	0.3247	0	0
Clostridioides difficile	630	4290253	950	99352	90320	9032	10	2 (234567891)	SNAP	5429	5429	100	0	0	1	0.6027	0.7521	19.87	3579
Clostridioides difficile	630	4290253	950	99352	90320	9032	10	2 (234567891)	minimap2	9271	9008	97.16	263	2.84	0.9716	1	0.9856	0	0
Clostridioides difficile	630	4290253	950	99352	90320	9032	10	3 (345678912)	BWA-mem	9018	9008	99.89	10	0.11	0.9989	1	0.9994	0	0
Clostridioides difficile	630	4290253	950	99352	90320	9032	10	3 (345678912)	Bowtie2	9004	9004	100	0	0	1	0.9996	0.9998	0.02	4
Clostridioides difficile	630	4290253	950	99352	90320	9032	10	3 (345678912)	Centrifuge (RefSeq)	9008	9008	100	0	0	1	1	1	0	0
Clostridioides difficile	630	4290253	950	99352	90320	9032	10	3 (345678912)	GEM	9035	9007	99.69	28	0.31	0.9969	0.9999	0.9984	0.01	1
Clostridioides difficile	630	4290253	950	99352	90320	9032	10	3 (345678912)	HISAT2	8829	8829	100	0	0	1	0.9801	0.99	0.99	179
Clostridioides difficile	630	4290253	950	99352	90320	9032	10	3 (345678912)	Kraken2 (RefSeq)	9008	9008	100	0	0	1	1	1	0	0
Clostridioides difficile	630	4290253	950	99352	90320	9032	10	3 (345678912)	Novoalign	8883	8883	100	0	0	1	0.9861	0.993	0.69	125
Clostridioides difficile	630	4290253	950	99352	90320	9032	10	3 (345678912)	SMALT	46056	9008	19.56	37048	80.44	0.1956	1	0.3272	0	0
Clostridioides difficile	630	4290253	950	99352	90320	9032	10	3 (345678912)	SNAP	5426	5426	100	0	0	1	0.6024	0.7519	19.88	3582
Clostridioides difficile	630	4290253	950	99352	90320	9032	10	3 (345678912)	minimap2	9270	9008	97.17	262	2.83	0.9717	1	0.9856	0	0
Clostridioides difficile	630	4290253	1000	94386	85804	8582	10	1 (123456789)	BWA-mem	8573	8556	99.8	17	0.2	0.998	1	0.999	0	0
Clostridioides difficile	630	4290253	1000	94386	85804	8582	10	1 (123456789)	Bowtie2	8546	8546	100	0	0	1	0.9988	0.9994	0.06	10
Clostridioides difficile	630	4290253	1000	94386	85804	8582	10	1 (123456789)	Centrifuge (RefSeq)	8556	8556	100	0	0	1	1	1	0	0
Clostridioides difficile	630	4290253	1000	94386	85804	8582	10	1 (123456789)	GEM	8584	8555	99.66	29	0.34	0.9966	0.9999	0.9982	0.01	1
Clostridioides difficile	630	4290253	1000	94386	85804	8582	10	1 (123456789)	HISAT2	8335	8335	100	0	0	1	0.9742	0.9869	1.29	221
Clostridioides difficile	630	4290253	1000	94386	85804	8582	10	1 (123456789)	Kraken2 (RefSeq)	8556	8556	100	0	0	1	1	1	0	0
Clostridioides difficile	630	4290253	1000	94386	85804	8582	10	1 (123456789)	Novoalign	8390	8390	100	0	0	1	0.9806	0.9902	0.97	166
Clostridioides difficile	630	4290253	1000	94386	85804	8582	10	1 (123456789)	SMALT	43843	8556	19.52	35287	80.48	0.1952	1	0.3266	0	0
Clostridioides difficile	630	4290253	1000	94386	85804	8582	10	1 (123456789)	SNAP	4885	4885	100	0	0	1	0.5709	0.7268	21.45	3671
Clostridioides difficile	630	4290253	1000	94386	85804	8582	10	1 (123456789)	minimap2	8867	8556	96.49	311	3.51	0.9649	1	0.9821	0	0
Clostridioides difficile	630	4290253	1000	94386	85804	8582	10	2 (234567891)	BWA-mem	8569	8556	99.85	13	0.15	0.9985	1	0.9992	0	0
Clostridioides difficile	630	4290253	1000	94386	85804	8582	10	2 (234567891)	Bowtie2	8551	8551	100	0	0	1	0.9994	0.9997	0.03	5
Clostridioides difficile	630	4290253	1000	94386	85804	8582	10	2 (234567891)	Centrifuge (RefSeq)	8556	8556	100	0	0	1	1	1	0	0
Clostridioides difficile	630	4290253	1000	94386	85804	8582	10	2 (234567891)	GEM	8583	8556	99.69	27	0.31	0.9969	1	0.9984	0	0
Clostridioides difficile	630	4290253	1000	94386	85804	8582	10	2 (234567891)	HISAT2	8379	8379	100	0	0	1	0.9793	0.9895	1.03	177
Clostridioides difficile	630	4290253	1000	94386	85804	8582	10	2 (234567891)	Kraken2 (RefSeq)	8558	8556	99.98	2	0.02	0.9998	1	0.9999	0	0
Clostridioides difficile	630	4290253	1000	94386	85804	8582	10	2 (234567891)	Novoalign	8396	8396	100	0	0	1	0.9813	0.9906	0.94	160
Clostridioides difficile	630	4290253	1000	94386	85804	8582	10	2 (234567891)	SMALT	43948	8556	19.47	35392	80.53	0.1947	1	0.3259	0	0
Clostridioides difficile	630	4290253	1000	94386	85804	8582	10	2 (234567891)	SNAP	4882	4882	100	0	0	1	0.5706	0.7266	21.47	3674
Clostridioides difficile	630	4290253	1000	94386	85804	8582	10	2 (234567891)	minimap2	8805	8556	97.17	249	2.83	0.9717	1	0.9856	0	0
Clostridioides difficile	630	4290253	1000	94386	85804	8582	10	3 (345678912)	BWA-mem	8565	8556	99.89	9	0.11	0.9989	1	0.9994	0	0
Clostridioides difficile	630	4290253	1000	94386	85804	8582	10	3 (345678912)	Bowtie2	8543	8543	100	0	0	1	0.9985	0.9992	0.08	13
Clostridioides difficile	630	4290253	1000	94386	85804	8582	10	3 (345678912)	Centrifuge (RefSeq)	8556	8556	100	0	0	1	1	1	0	0
Clostridioides difficile	630	4290253	1000	94386	85804	8582	10	3 (345678912)	GEM	8580	8555	99.71	25	0.29	0.9971	0.9999	0.9985	0.01	1
Clostridioides difficile	630	4290253	1000	94386	85804	8582	10	3 (345678912)	HISAT2	8374	8374	100	0	0	1	0.9787	0.9892	1.06	182
Clostridioides difficile	630	4290253	1000	94386	85804	8582	10	3 (345678912)	Kraken2 (RefSeq)	8556	8556	100	0	0	1	1	1	0	0
Clostridioides difficile	630	4290253	1000	94386	85804	8582	10	3 (345678912)	Novoalign	8408	8408	100	0	0	1	0.9827	0.9913	0.86	148
Clostridioides difficile	630	4290253	1000	94386	85804	8582	10	3 (345678912)	SMALT	44035	8556	19.43	35479	80.57	0.1943	1	0.3254	0	0
Clostridioides difficile	630	4290253	1000	94386	85804	8582	10	3 (345678912)	SNAP	4890	4890	100	0	0	1	0.5715	0.7273	21.42	3666
Clostridioides difficile	630	4290253	1000	94386	85804	8582	10	3 (345678912)	minimap2	8818	8556	97.03	262	2.97	0.9703	1	0.9849	0	0
Escherichia coli	K-12 substr. MG1655	4641653	50	2042326	1856660	185666	10	1 (123456789)	BWA-mem	217354	185653	85.42	31701	14.58	0.8542	0.9999	0.9213	0	13
Escherichia coli	K-12 substr. MG1655	4641653	50	2042326	1856660	185666	10	1 (123456789)	Bowtie2	185570	185563	100	7	0	1	0.9994	0.9997	0.03	103
Escherichia coli	K-12 substr. MG1655	4641653	50	2042326	1856660	185666	10	1 (123456789)	Centrifuge (RefSeq)	184110	184062	99.97	48	0.03	0.9997	0.9957	0.9977	0.43	802
Escherichia coli	K-12 substr. MG1655	4641653	50	2042326	1856660	185666	10	1 (123456789)	GEM	185316	185310	100	6	0	1	0.9981	0.999	0.1	356
Escherichia coli	K-12 substr. MG1655	4641653	50	2042326	1856660	185666	10	1 (123456789)	HISAT2	179740	179739	100	1	0	1	0.9681	0.9838	1.6	5927
Escherichia coli	K-12 substr. MG1655	4641653	50	2042326	1856660	185666	10	1 (123456789)	Kraken2 (RefSeq)	159756	159734	99.99	22	0.01	0.9999	0.9249	0.9609	6.98	12966
Escherichia coli	K-12 substr. MG1655	4641653	50	2042326	1856660	185666	10	1 (123456789)	Novoalign	174015	174012	100	3	0	1	0.9372	0.9676	3.14	11654
Escherichia coli	K-12 substr. MG1655	4641653	50	2042326	1856660	185666	10	1 (123456789)	SMALT	251321	185375	73.76	65946	26.24	0.7376	0.9984	0.8484	0.08	291
Escherichia coli	K-12 substr. MG1655	4641653	50	2042326	1856660	185666	10	1 (123456789)	SNAP	194195	179978	92.68	14217	7.32	0.9268	0.9694	0.9476	1.53	5688
Escherichia coli	K-12 substr. MG1655	4641653	50	2042326	1856660	185666	10	1 (123456789)	minimap2	167056	167032	99.99	24	0.01	0.9999	0.8996	0.9471	5.02	18634
Escherichia coli	K-12 substr. MG1655	4641653	50	2042326	1856660	185666	10	2 (234567891)	BWA-mem	217678	185656	85.29	32022	14.71	0.8529	0.9999	0.9206	0	10
Escherichia coli	K-12 substr. MG1655	4641653	50	2042326	1856660	185666	10	2 (234567891)	Bowtie2	185592	185576	99.99	16	0.01	0.9999	0.9995	0.9997	0.02	90
Escherichia coli	K-12 substr. MG1655	4641653	50	2042326	1856660	185666	10	2 (234567891)	Centrifuge (RefSeq)	184000	183938	99.97	62	0.03	0.9997	0.9953	0.9975	0.47	864
Escherichia coli	K-12 substr. MG1655	4641653	50	2042326	1856660	185666	10	2 (234567891)	GEM	185324	185305	99.99	19	0.01	0.9999	0.9981	0.999	0.1	361
Escherichia coli	K-12 substr. MG1655	4641653	50	2042326	1856660	185666	10	2 (234567891)	HISAT2	179798	179798	100	0	0	1	0.9684	0.9839	1.58	5868
Escherichia coli	K-12 substr. MG1655	4641653	50	2042326	1856660	185666	10	2 (234567891)	Kraken2 (RefSeq)	160092	160082	99.99	10	0.01	0.9999	0.926	0.9615	6.89	12792
Escherichia coli	K-12 substr. MG1655	4641653	50	2042326	1856660	185666	10	2 (234567891)	Novoalign	173876	173872	100	4	0	1	0.9365	0.9672	3.18	11794
Escherichia coli	K-12 substr. MG1655	4641653	50	2042326	1856660	185666	10	2 (234567891)	SMALT	251118	185350	73.81	65768	26.19	0.7381	0.9983	0.8487	0.09	316
Escherichia coli	K-12 substr. MG1655	4641653	50	2042326	1856660	185666	10	2 (234567891)	SNAP	194217	179985	92.67	14232	7.33	0.9267	0.9694	0.9476	1.53	5681
Escherichia coli	K-12 substr. MG1655	4641653	50	2042326	1856660	185666	10	2 (234567891)	minimap2	167081	167046	99.98	35	0.02	0.9998	0.8997	0.9471	5.01	18620
Escherichia coli	K-12 substr. MG1655	4641653	50	2042326	1856660	185666	10	3 (345678912)	BWA-mem	217801	185653	85.24	32148	14.76	0.8524	0.9999	0.9203	0	13
Escherichia coli	K-12 substr. MG1655	4641653	50	2042326	1856660	185666	10	3 (345678912)	Bowtie2	185583	185572	99.99	11	0.01	0.9999	0.9995	0.9997	0.03	94
Escherichia coli	K-12 substr. MG1655	4641653	50	2042326	1856660	185666	10	3 (345678912)	Centrifuge (RefSeq)	184050	183994	99.97	56	0.03	0.9997	0.9955	0.9976	0.45	836
Escherichia coli	K-12 substr. MG1655	4641653	50	2042326	1856660	185666	10	3 (345678912)	GEM	185273	185266	100	7	0	1	0.9978	0.9989	0.11	400
Escherichia coli	K-12 substr. MG1655	4641653	50	2042326	1856660	185666	10	3 (345678912)	HISAT2	179766	179766	100	0	0	1	0.9682	0.9838	1.59	5900
Escherichia coli	K-12 substr. MG1655	4641653	50	2042326	1856660	185666	10	3 (345678912)	Kraken2 (RefSeq)	159996	159988	99.99	8	0.01	0.9999	0.9257	0.9614	6.92	12839
Escherichia coli	K-12 substr. MG1655	4641653	50	2042326	1856660	185666	10	3 (345678912)	Novoalign	173976	173975	100	1	0	1	0.937	0.9675	3.15	11691
Escherichia coli	K-12 substr. MG1655	4641653	50	2042326	1856660	185666	10	3 (345678912)	SMALT	251336	185384	73.76	65952	26.24	0.7376	0.9985	0.8484	0.08	282
Escherichia coli	K-12 substr. MG1655	4641653	50	2042326	1856660	185666	10	3 (345678912)	SNAP	194249	179947	92.64	14302	7.36	0.9264	0.9692	0.9473	1.54	5719
Escherichia coli	K-12 substr. MG1655	4641653	50	2042326	1856660	185666	10	3 (345678912)	minimap2	167129	167101	99.98	28	0.02	0.9998	0.9	0.9473	5	18565
Escherichia coli	K-12 substr. MG1655	4641653	100	1021166	928332	92834	10	1 (123456789)	BWA-mem	122586	92834	75.73	29752	24.27	0.7573	1	0.8619	0	0
Escherichia coli	K-12 substr. MG1655	4641653	100	1021166	928332	92834	10	1 (123456789)	Bowtie2	92828	92828	100	0	0	1	0.9999	0.9999	0	6
Escherichia coli	K-12 substr. MG1655	4641653	100	1021166	928332	92834	10	1 (123456789)	Centrifuge (RefSeq)	92642	92634	99.99	8	0.01	0.9999	0.9989	0.9994	0.11	100
Escherichia coli	K-12 substr. MG1655	4641653	100	1021166	928332	92834	10	1 (123456789)	GEM	92744	92717	99.97	27	0.03	0.9997	0.9987	0.9992	0.06	117
Escherichia coli	K-12 substr. MG1655	4641653	100	1021166	928332	92834	10	1 (123456789)	HISAT2	91860	91860	100	0	0	1	0.9895	0.9947	0.52	974
Escherichia coli	K-12 substr. MG1655	4641653	100	1021166	928332	92834	10	1 (123456789)	Kraken2 (RefSeq)	92680	92680	100	0	0	1	0.9992	0.9996	0.08	77
Escherichia coli	K-12 substr. MG1655	4641653	100	1021166	928332	92834	10	1 (123456789)	Novoalign	89014	89014	100	0	0	1	0.9589	0.979	2.06	3820
Escherichia coli	K-12 substr. MG1655	4641653	100	1021166	928332	92834	10	1 (123456789)	SMALT	174488	92834	53.2	81654	46.8	0.532	1	0.6945	0	0
Escherichia coli	K-12 substr. MG1655	4641653	100	1021166	928332	92834	10	1 (123456789)	SNAP	92597	92597	100	0	0	1	0.9974	0.9987	0.13	237
Escherichia coli	K-12 substr. MG1655	4641653	100	1021166	928332	92834	10	1 (123456789)	minimap2	92528	92492	99.96	36	0.04	0.9996	0.9963	0.9979	0.18	342
Escherichia coli	K-12 substr. MG1655	4641653	100	1021166	928332	92834	10	2 (234567891)	BWA-mem	121991	92834	76.1	29157	23.9	0.761	1	0.8643	0	0
Escherichia coli	K-12 substr. MG1655	4641653	100	1021166	928332	92834	10	2 (234567891)	Bowtie2	92830	92830	100	0	0	1	1	1	0	4
Escherichia coli	K-12 substr. MG1655	4641653	100	1021166	928332	92834	10	2 (234567891)	Centrifuge (RefSeq)	92652	92644	99.99	8	0.01	0.9999	0.999	0.9994	0.1	95
Escherichia coli	K-12 substr. MG1655	4641653	100	1021166	928332	92834	10	2 (234567891)	GEM	92758	92740	99.98	18	0.02	0.9998	0.999	0.9994	0.05	94
Escherichia coli	K-12 substr. MG1655	4641653	100	1021166	928332	92834	10	2 (234567891)	HISAT2	91909	91909	100	0	0	1	0.99	0.995	0.5	925
Escherichia coli	K-12 substr. MG1655	4641653	100	1021166	928332	92834	10	2 (234567891)	Kraken2 (RefSeq)	92704	92704	100	0	0	1	0.9993	0.9996	0.07	65
Escherichia coli	K-12 substr. MG1655	4641653	100	1021166	928332	92834	10	2 (234567891)	Novoalign	88852	88852	100	0	0	1	0.9571	0.9781	2.14	3982
Escherichia coli	K-12 substr. MG1655	4641653	100	1021166	928332	92834	10	2 (234567891)	SMALT	173809	92834	53.41	80975	46.59	0.5341	1	0.6963	0	0
Escherichia coli	K-12 substr. MG1655	4641653	100	1021166	928332	92834	10	2 (234567891)	SNAP	92600	92600	100	0	0	1	0.9975	0.9987	0.13	234
Escherichia coli	K-12 substr. MG1655	4641653	100	1021166	928332	92834	10	2 (234567891)	minimap2	92534	92510	99.97	24	0.03	0.9997	0.9965	0.9981	0.17	324
Escherichia coli	K-12 substr. MG1655	4641653	100	1021166	928332	92834	10	3 (345678912)	BWA-mem	121727	92834	76.26	28893	23.74	0.7626	1	0.8653	0	0
Escherichia coli	K-12 substr. MG1655	4641653	100	1021166	928332	92834	10	3 (345678912)	Bowtie2	92832	92832	100	0	0	1	1	1	0	2
Escherichia coli	K-12 substr. MG1655	4641653	100	1021166	928332	92834	10	3 (345678912)	Centrifuge (RefSeq)	92658	92654	100	4	0	1	0.999	0.9995	0.1	90
Escherichia coli	K-12 substr. MG1655	4641653	100	1021166	928332	92834	10	3 (345678912)	GEM	92753	92735	99.98	18	0.02	0.9998	0.9989	0.9993	0.05	99
Escherichia coli	K-12 substr. MG1655	4641653	100	1021166	928332	92834	10	3 (345678912)	HISAT2	91924	91924	100	0	0	1	0.9902	0.9951	0.49	910
Escherichia coli	K-12 substr. MG1655	4641653	100	1021166	928332	92834	10	3 (345678912)	Kraken2 (RefSeq)	92716	92716	100	0	0	1	0.9994	0.9997	0.06	59
Escherichia coli	K-12 substr. MG1655	4641653	100	1021166	928332	92834	10	3 (345678912)	Novoalign	88990	88990	100	0	0	1	0.9586	0.9789	2.07	3844
Escherichia coli	K-12 substr. MG1655	4641653	100	1021166	928332	92834	10	3 (345678912)	SMALT	174439	92834	53.22	81605	46.78	0.5322	1	0.6947	0	0
Escherichia coli	K-12 substr. MG1655	4641653	100	1021166	928332	92834	10	3 (345678912)	SNAP	92598	92598	100	0	0	1	0.9975	0.9987	0.13	236
Escherichia coli	K-12 substr. MG1655	4641653	100	1021166	928332	92834	10	3 (345678912)	minimap2	92509	92471	99.96	38	0.04	0.9996	0.9961	0.9978	0.2	363
Escherichia coli	K-12 substr. MG1655	4641653	150	680778	618888	61890	10	1 (123456789)	BWA-mem	61941	61890	99.92	51	0.08	0.9992	1	0.9996	0	0
Escherichia coli	K-12 substr. MG1655	4641653	150	680778	618888	61890	10	1 (123456789)	Bowtie2	61886	61886	100	0	0	1	0.9999	0.9999	0	4
Escherichia coli	K-12 substr. MG1655	4641653	150	680778	618888	61890	10	1 (123456789)	Centrifuge (RefSeq)	61840	61840	100	0	0	1	0.9996	0.9998	0.04	25
Escherichia coli	K-12 substr. MG1655	4641653	150	680778	618888	61890	10	1 (123456789)	GEM	61841	61823	99.97	18	0.03	0.9997	0.9989	0.9993	0.05	67
Escherichia coli	K-12 substr. MG1655	4641653	150	680778	618888	61890	10	1 (123456789)	HISAT2	61444	61444	100	0	0	1	0.9928	0.9964	0.36	446
Escherichia coli	K-12 substr. MG1655	4641653	150	680778	618888	61890	10	1 (123456789)	Kraken2 (RefSeq)	61888	61888	100	0	0	1	1	1	0	1
Escherichia coli	K-12 substr. MG1655	4641653	150	680778	618888	61890	10	1 (123456789)	Novoalign	59790	59790	100	0	0	1	0.9661	0.9828	1.7	2100
Escherichia coli	K-12 substr. MG1655	4641653	150	680778	618888	61890	10	1 (123456789)	SMALT	138411	61890	44.71	76521	55.29	0.4471	1	0.6179	0	0
Escherichia coli	K-12 substr. MG1655	4641653	150	680778	618888	61890	10	1 (123456789)	SNAP	61831	61831	100	0	0	1	0.999	0.9995	0.05	59
Escherichia coli	K-12 substr. MG1655	4641653	150	680778	618888	61890	10	1 (123456789)	minimap2	61906	61879	99.96	27	0.04	0.9996	0.9998	0.9997	0.01	11
Escherichia coli	K-12 substr. MG1655	4641653	150	680778	618888	61890	10	2 (234567891)	BWA-mem	61930	61890	99.94	40	0.06	0.9994	1	0.9997	0	0
Escherichia coli	K-12 substr. MG1655	4641653	150	680778	618888	61890	10	2 (234567891)	Bowtie2	61889	61889	100	0	0	1	1	1	0	1
Escherichia coli	K-12 substr. MG1655	4641653	150	680778	618888	61890	10	2 (234567891)	Centrifuge (RefSeq)	61844	61842	100	2	0	1	0.9996	0.9998	0.04	24
Escherichia coli	K-12 substr. MG1655	4641653	150	680778	618888	61890	10	2 (234567891)	GEM	61863	61837	99.96	26	0.04	0.9996	0.9991	0.9993	0.04	53
Escherichia coli	K-12 substr. MG1655	4641653	150	680778	618888	61890	10	2 (234567891)	HISAT2	61464	61464	100	0	0	1	0.9931	0.9965	0.34	426
Escherichia coli	K-12 substr. MG1655	4641653	150	680778	618888	61890	10	2 (234567891)	Kraken2 (RefSeq)	61886	61886	100	0	0	1	1	1	0	2
Escherichia coli	K-12 substr. MG1655	4641653	150	680778	618888	61890	10	2 (234567891)	Novoalign	59816	59816	100	0	0	1	0.9665	0.983	1.68	2074
Escherichia coli	K-12 substr. MG1655	4641653	150	680778	618888	61890	10	2 (234567891)	SMALT	138130	61890	44.81	76240	55.19	0.4481	1	0.6189	0	0
Escherichia coli	K-12 substr. MG1655	4641653	150	680778	618888	61890	10	2 (234567891)	SNAP	61824	61824	100	0	0	1	0.9989	0.9994	0.05	66
Escherichia coli	K-12 substr. MG1655	4641653	150	680778	618888	61890	10	2 (234567891)	minimap2	61896	61874	99.96	22	0.04	0.9996	0.9997	0.9996	0.01	16
Escherichia coli	K-12 substr. MG1655	4641653	150	680778	618888	61890	10	3 (345678912)	BWA-mem	61939	61890	99.92	49	0.08	0.9992	1	0.9996	0	0
Escherichia coli	K-12 substr. MG1655	4641653	150	680778	618888	61890	10	3 (345678912)	Bowtie2	61889	61889	100	0	0	1	1	1	0	1
Escherichia coli	K-12 substr. MG1655	4641653	150	680778	618888	61890	10	3 (345678912)	Centrifuge (RefSeq)	61846	61842	99.99	4	0.01	0.9999	0.9996	0.9997	0.04	24
Escherichia coli	K-12 substr. MG1655	4641653	150	680778	618888	61890	10	3 (345678912)	GEM	61853	61830	99.96	23	0.04	0.9996	0.999	0.9993	0.05	60
Escherichia coli	K-12 substr. MG1655	4641653	150	680778	618888	61890	10	3 (345678912)	HISAT2	61458	61458	100	0	0	1	0.993	0.9965	0.35	432
Escherichia coli	K-12 substr. MG1655	4641653	150	680778	618888	61890	10	3 (345678912)	Kraken2 (RefSeq)	61890	61890	100	0	0	1	1	1	0	0
Escherichia coli	K-12 substr. MG1655	4641653	150	680778	618888	61890	10	3 (345678912)	Novoalign	59730	59730	100	0	0	1	0.9651	0.9822	1.75	2160
Escherichia coli	K-12 substr. MG1655	4641653	150	680778	618888	61890	10	3 (345678912)	SMALT	138422	61890	44.71	76532	55.29	0.4471	1	0.6179	0	0
Escherichia coli	K-12 substr. MG1655	4641653	150	680778	618888	61890	10	3 (345678912)	SNAP	61825	61825	100	0	0	1	0.9989	0.9994	0.05	65
Escherichia coli	K-12 substr. MG1655	4641653	150	680778	618888	61890	10	3 (345678912)	minimap2	61904	61879	99.96	25	0.04	0.9996	0.9998	0.9997	0.01	11
Escherichia coli	K-12 substr. MG1655	4641653	200	510582	464164	46418	10	1 (123456789)	BWA-mem	46456	46418	99.92	38	0.08	0.9992	1	0.9996	0	0
Escherichia coli	K-12 substr. MG1655	4641653	200	510582	464164	46418	10	1 (123456789)	Bowtie2	46416	46416	100	0	0	1	1	1	0	2
Escherichia coli	K-12 substr. MG1655	4641653	200	510582	464164	46418	10	1 (123456789)	Centrifuge (RefSeq)	46406	46406	100	0	0	1	0.9999	0.9999	0.01	6
Escherichia coli	K-12 substr. MG1655	4641653	200	510582	464164	46418	10	1 (123456789)	GEM	46393	46372	99.95	21	0.05	0.9995	0.999	0.9992	0.05	46
Escherichia coli	K-12 substr. MG1655	4641653	200	510582	464164	46418	10	1 (123456789)	HISAT2	46015	46015	100	0	0	1	0.9913	0.9956	0.43	403
Escherichia coli	K-12 substr. MG1655	4641653	200	510582	464164	46418	10	1 (123456789)	Kraken2 (RefSeq)	46418	46418	100	0	0	1	1	1	0	0
Escherichia coli	K-12 substr. MG1655	4641653	200	510582	464164	46418	10	1 (123456789)	Novoalign	45124	45124	100	0	0	1	0.9721	0.9859	1.39	1294
Escherichia coli	K-12 substr. MG1655	4641653	200	510582	464164	46418	10	1 (123456789)	SMALT	115946	46418	40.03	69528	59.97	0.4003	1	0.5717	0	0
Escherichia coli	K-12 substr. MG1655	4641653	200	510582	464164	46418	10	1 (123456789)	SNAP	46386	46386	100	0	0	1	0.9993	0.9996	0.03	32
Escherichia coli	K-12 substr. MG1655	4641653	200	510582	464164	46418	10	1 (123456789)	minimap2	46442	46415	99.94	27	0.06	0.9994	0.9999	0.9996	0	3
Escherichia coli	K-12 substr. MG1655	4641653	200	510582	464164	46418	10	2 (234567891)	BWA-mem	46464	46418	99.9	46	0.1	0.999	1	0.9995	0	0
Escherichia coli	K-12 substr. MG1655	4641653	200	510582	464164	46418	10	2 (234567891)	Bowtie2	46416	46416	100	0	0	1	1	1	0	2
Escherichia coli	K-12 substr. MG1655	4641653	200	510582	464164	46418	10	2 (234567891)	Centrifuge (RefSeq)	46408	46408	100	0	0	1	0.9999	0.9999	0.01	5
Escherichia coli	K-12 substr. MG1655	4641653	200	510582	464164	46418	10	2 (234567891)	GEM	46412	46391	99.95	21	0.05	0.9995	0.9994	0.9994	0.03	27
Escherichia coli	K-12 substr. MG1655	4641653	200	510582	464164	46418	10	2 (234567891)	HISAT2	46019	46019	100	0	0	1	0.9914	0.9957	0.43	399
Escherichia coli	K-12 substr. MG1655	4641653	200	510582	464164	46418	10	2 (234567891)	Kraken2 (RefSeq)	46418	46418	100	0	0	1	1	1	0	0
Escherichia coli	K-12 substr. MG1655	4641653	200	510582	464164	46418	10	2 (234567891)	Novoalign	45068	45068	100	0	0	1	0.9709	0.9852	1.45	1350
Escherichia coli	K-12 substr. MG1655	4641653	200	510582	464164	46418	10	2 (234567891)	SMALT	115725	46418	40.11	69307	59.89	0.4011	1	0.5726	0	0
Escherichia coli	K-12 substr. MG1655	4641653	200	510582	464164	46418	10	2 (234567891)	SNAP	46397	46397	100	0	0	1	0.9995	0.9997	0.02	21
Escherichia coli	K-12 substr. MG1655	4641653	200	510582	464164	46418	10	2 (234567891)	minimap2	46445	46417	99.94	28	0.06	0.9994	1	0.9997	0	1
Escherichia coli	K-12 substr. MG1655	4641653	200	510582	464164	46418	10	3 (345678912)	BWA-mem	46444	46418	99.94	26	0.06	0.9994	1	0.9997	0	0
Escherichia coli	K-12 substr. MG1655	4641653	200	510582	464164	46418	10	3 (345678912)	Bowtie2	46413	46413	100	0	0	1	0.9999	0.9999	0.01	5
Escherichia coli	K-12 substr. MG1655	4641653	200	510582	464164	46418	10	3 (345678912)	Centrifuge (RefSeq)	46402	46402	100	0	0	1	0.9998	0.9999	0.02	8
Escherichia coli	K-12 substr. MG1655	4641653	200	510582	464164	46418	10	3 (345678912)	GEM	46409	46387	99.95	22	0.05	0.9995	0.9993	0.9994	0.03	31
Escherichia coli	K-12 substr. MG1655	4641653	200	510582	464164	46418	10	3 (345678912)	HISAT2	46023	46023	100	0	0	1	0.9915	0.9957	0.43	395
Escherichia coli	K-12 substr. MG1655	4641653	200	510582	464164	46418	10	3 (345678912)	Kraken2 (RefSeq)	46420	46418	100	2	0	1	1	1	0	0
Escherichia coli	K-12 substr. MG1655	4641653	200	510582	464164	46418	10	3 (345678912)	Novoalign	45018	45018	100	0	0	1	0.9698	0.9847	1.51	1400
Escherichia coli	K-12 substr. MG1655	4641653	200	510582	464164	46418	10	3 (345678912)	SMALT	115825	46418	40.08	69407	59.92	0.4008	1	0.5722	0	0
Escherichia coli	K-12 substr. MG1655	4641653	200	510582	464164	46418	10	3 (345678912)	SNAP	46385	46385	100	0	0	1	0.9993	0.9996	0.04	33
Escherichia coli	K-12 substr. MG1655	4641653	200	510582	464164	46418	10	3 (345678912)	minimap2	46446	46417	99.94	29	0.06	0.9994	1	0.9997	0	1
Escherichia coli	K-12 substr. MG1655	4641653	250	408466	371332	37134	10	1 (123456789)	BWA-mem	37178	37134	99.88	44	0.12	0.9988	1	0.9994	0	0
Escherichia coli	K-12 substr. MG1655	4641653	250	408466	371332	37134	10	1 (123456789)	Bowtie2	37125	37125	100	0	0	1	0.9998	0.9999	0.01	9
Escherichia coli	K-12 substr. MG1655	4641653	250	408466	371332	37134	10	1 (123456789)	Centrifuge (RefSeq)	37126	37126	100	0	0	1	0.9999	0.9999	0.01	4
Escherichia coli	K-12 substr. MG1655	4641653	250	408466	371332	37134	10	1 (123456789)	GEM	37131	37108	99.94	23	0.06	0.9994	0.9993	0.9993	0.04	26
Escherichia coli	K-12 substr. MG1655	4641653	250	408466	371332	37134	10	1 (123456789)	HISAT2	36658	36658	100	0	0	1	0.9872	0.9936	0.64	476
Escherichia coli	K-12 substr. MG1655	4641653	250	408466	371332	37134	10	1 (123456789)	Kraken2 (RefSeq)	37134	37134	100	0	0	1	1	1	0	0
Escherichia coli	K-12 substr. MG1655	4641653	250	408466	371332	37134	10	1 (123456789)	Novoalign	36140	36140	100	0	0	1	0.9732	0.9864	1.34	994
Escherichia coli	K-12 substr. MG1655	4641653	250	408466	371332	37134	10	1 (123456789)	SMALT	99682	37134	37.25	62548	62.75	0.3725	1	0.5428	0	0
Escherichia coli	K-12 substr. MG1655	4641653	250	408466	371332	37134	10	1 (123456789)	SNAP	37103	37103	100	0	0	1	0.9992	0.9996	0.04	31
Escherichia coli	K-12 substr. MG1655	4641653	250	408466	371332	37134	10	1 (123456789)	minimap2	37175	37134	99.89	41	0.11	0.9989	1	0.9994	0	0
Escherichia coli	K-12 substr. MG1655	4641653	250	408466	371332	37134	10	2 (234567891)	BWA-mem	37163	37134	99.92	29	0.08	0.9992	1	0.9996	0	0
Escherichia coli	K-12 substr. MG1655	4641653	250	408466	371332	37134	10	2 (234567891)	Bowtie2	37121	37121	100	0	0	1	0.9996	0.9998	0.02	13
Escherichia coli	K-12 substr. MG1655	4641653	250	408466	371332	37134	10	2 (234567891)	Centrifuge (RefSeq)	37124	37124	100	0	0	1	0.9999	0.9999	0.01	5
Escherichia coli	K-12 substr. MG1655	4641653	250	408466	371332	37134	10	2 (234567891)	GEM	37131	37113	99.95	18	0.05	0.9995	0.9994	0.9994	0.03	21
Escherichia coli	K-12 substr. MG1655	4641653	250	408466	371332	37134	10	2 (234567891)	HISAT2	36716	36716	100	0	0	1	0.9887	0.9943	0.56	418
Escherichia coli	K-12 substr. MG1655	4641653	250	408466	371332	37134	10	2 (234567891)	Kraken2 (RefSeq)	37134	37134	100	0	0	1	1	1	0	0
Escherichia coli	K-12 substr. MG1655	4641653	250	408466	371332	37134	10	2 (234567891)	Novoalign	36246	36246	100	0	0	1	0.9761	0.9879	1.2	888
Escherichia coli	K-12 substr. MG1655	4641653	250	408466	371332	37134	10	2 (234567891)	SMALT	99648	37134	37.27	62514	62.73	0.3727	1	0.543	0	0
Escherichia coli	K-12 substr. MG1655	4641653	250	408466	371332	37134	10	2 (234567891)	SNAP	37103	37103	100	0	0	1	0.9992	0.9996	0.04	31
Escherichia coli	K-12 substr. MG1655	4641653	250	408466	371332	37134	10	2 (234567891)	minimap2	37167	37134	99.91	33	0.09	0.9991	1	0.9995	0	0
Escherichia coli	K-12 substr. MG1655	4641653	250	408466	371332	37134	10	3 (345678912)	BWA-mem	37171	37134	99.9	37	0.1	0.999	1	0.9995	0	0
Escherichia coli	K-12 substr. MG1655	4641653	250	408466	371332	37134	10	3 (345678912)	Bowtie2	37127	37127	100	0	0	1	0.9998	0.9999	0.01	7
Escherichia coli	K-12 substr. MG1655	4641653	250	408466	371332	37134	10	3 (345678912)	Centrifuge (RefSeq)	37126	37126	100	0	0	1	0.9999	0.9999	0.01	4
Escherichia coli	K-12 substr. MG1655	4641653	250	408466	371332	37134	10	3 (345678912)	GEM	37136	37109	99.93	27	0.07	0.9993	0.9993	0.9993	0.03	25
Escherichia coli	K-12 substr. MG1655	4641653	250	408466	371332	37134	10	3 (345678912)	HISAT2	36705	36705	100	0	0	1	0.9884	0.9942	0.58	429
Escherichia coli	K-12 substr. MG1655	4641653	250	408466	371332	37134	10	3 (345678912)	Kraken2 (RefSeq)	37136	37134	99.99	2	0.01	0.9999	1	0.9999	0	0
Escherichia coli	K-12 substr. MG1655	4641653	250	408466	371332	37134	10	3 (345678912)	Novoalign	36268	36268	100	0	0	1	0.9767	0.9882	1.17	866
Escherichia coli	K-12 substr. MG1655	4641653	250	408466	371332	37134	10	3 (345678912)	SMALT	99915	37134	37.17	62781	62.83	0.3717	1	0.542	0	0
Escherichia coli	K-12 substr. MG1655	4641653	250	408466	371332	37134	10	3 (345678912)	SNAP	37106	37106	100	0	0	1	0.9992	0.9996	0.04	28
Escherichia coli	K-12 substr. MG1655	4641653	250	408466	371332	37134	10	3 (345678912)	minimap2	37166	37134	99.91	32	0.09	0.9991	1	0.9995	0	0
Escherichia coli	K-12 substr. MG1655	4641653	300	340390	309444	30946	10	1 (123456789)	BWA-mem	30993	30946	99.85	47	0.15	0.9985	1	0.9992	0	0
Escherichia coli	K-12 substr. MG1655	4641653	300	340390	309444	30946	10	1 (123456789)	Bowtie2	30929	30929	100	0	0	1	0.9995	0.9997	0.03	17
Escherichia coli	K-12 substr. MG1655	4641653	300	340390	309444	30946	10	1 (123456789)	Centrifuge (RefSeq)	30946	30946	100	0	0	1	1	1	0	0
Escherichia coli	K-12 substr. MG1655	4641653	300	340390	309444	30946	10	1 (123456789)	GEM	30962	30932	99.9	30	0.1	0.999	0.9995	0.9992	0.02	14
Escherichia coli	K-12 substr. MG1655	4641653	300	340390	309444	30946	10	1 (123456789)	HISAT2	30452	30452	100	0	0	1	0.984	0.9919	0.8	494
Escherichia coli	K-12 substr. MG1655	4641653	300	340390	309444	30946	10	1 (123456789)	Kraken2 (RefSeq)	30946	30946	100	0	0	1	1	1	0	0
Escherichia coli	K-12 substr. MG1655	4641653	300	340390	309444	30946	10	1 (123456789)	Novoalign	30260	30260	100	0	0	1	0.9778	0.9888	1.11	686
Escherichia coli	K-12 substr. MG1655	4641653	300	340390	309444	30946	10	1 (123456789)	SMALT	87185	30946	35.49	56239	64.51	0.3549	1	0.5239	0	0
Escherichia coli	K-12 substr. MG1655	4641653	300	340390	309444	30946	10	1 (123456789)	SNAP	30916	30916	100	0	0	1	0.999	0.9995	0.05	30
Escherichia coli	K-12 substr. MG1655	4641653	300	340390	309444	30946	10	1 (123456789)	minimap2	30980	30946	99.89	34	0.11	0.9989	1	0.9994	0	0
Escherichia coli	K-12 substr. MG1655	4641653	300	340390	309444	30946	10	2 (234567891)	BWA-mem	30987	30946	99.87	41	0.13	0.9987	1	0.9993	0	0
Escherichia coli	K-12 substr. MG1655	4641653	300	340390	309444	30946	10	2 (234567891)	Bowtie2	30934	30934	100	0	0	1	0.9996	0.9998	0.02	12
Escherichia coli	K-12 substr. MG1655	4641653	300	340390	309444	30946	10	2 (234567891)	Centrifuge (RefSeq)	30946	30946	100	0	0	1	1	1	0	0
Escherichia coli	K-12 substr. MG1655	4641653	300	340390	309444	30946	10	2 (234567891)	GEM	30959	30931	99.91	28	0.09	0.9991	0.9995	0.9993	0.02	15
Escherichia coli	K-12 substr. MG1655	4641653	300	340390	309444	30946	10	2 (234567891)	HISAT2	30415	30415	100	0	0	1	0.9828	0.9913	0.86	531
Escherichia coli	K-12 substr. MG1655	4641653	300	340390	309444	30946	10	2 (234567891)	Kraken2 (RefSeq)	30946	30946	100	0	0	1	1	1	0	0
Escherichia coli	K-12 substr. MG1655	4641653	300	340390	309444	30946	10	2 (234567891)	Novoalign	30226	30226	100	0	0	1	0.9767	0.9882	1.16	720
Escherichia coli	K-12 substr. MG1655	4641653	300	340390	309444	30946	10	2 (234567891)	SMALT	87293	30946	35.45	56347	64.55	0.3545	1	0.5234	0	0
Escherichia coli	K-12 substr. MG1655	4641653	300	340390	309444	30946	10	2 (234567891)	SNAP	30913	30913	100	0	0	1	0.9989	0.9994	0.05	33
Escherichia coli	K-12 substr. MG1655	4641653	300	340390	309444	30946	10	2 (234567891)	minimap2	30988	30946	99.86	42	0.14	0.9986	1	0.9993	0	0
Escherichia coli	K-12 substr. MG1655	4641653	300	340390	309444	30946	10	3 (345678912)	BWA-mem	30994	30946	99.85	48	0.15	0.9985	1	0.9992	0	0
Escherichia coli	K-12 substr. MG1655	4641653	300	340390	309444	30946	10	3 (345678912)	Bowtie2	30936	30936	100	0	0	1	0.9997	0.9998	0.02	10
Escherichia coli	K-12 substr. MG1655	4641653	300	340390	309444	30946	10	3 (345678912)	Centrifuge (RefSeq)	30944	30944	100	0	0	1	1	1	0	1
Escherichia coli	K-12 substr. MG1655	4641653	300	340390	309444	30946	10	3 (345678912)	GEM	30975	30937	99.88	38	0.12	0.9988	0.9997	0.9992	0.01	9
Escherichia coli	K-12 substr. MG1655	4641653	300	340390	309444	30946	10	3 (345678912)	HISAT2	30443	30443	100	0	0	1	0.9837	0.9918	0.81	503
Escherichia coli	K-12 substr. MG1655	4641653	300	340390	309444	30946	10	3 (345678912)	Kraken2 (RefSeq)	30946	30946	100	0	0	1	1	1	0	0
Escherichia coli	K-12 substr. MG1655	4641653	300	340390	309444	30946	10	3 (345678912)	Novoalign	30312	30312	100	0	0	1	0.9795	0.9896	1.02	634
Escherichia coli	K-12 substr. MG1655	4641653	300	340390	309444	30946	10	3 (345678912)	SMALT	87142	30946	35.51	56196	64.49	0.3551	1	0.5241	0	0
Escherichia coli	K-12 substr. MG1655	4641653	300	340390	309444	30946	10	3 (345678912)	SNAP	30907	30907	100	0	0	1	0.9987	0.9993	0.06	39
Escherichia coli	K-12 substr. MG1655	4641653	300	340390	309444	30946	10	3 (345678912)	minimap2	30987	30946	99.87	41	0.13	0.9987	1	0.9993	0	0
Escherichia coli	K-12 substr. MG1655	4641653	350	291760	265236	26524	10	1 (123456789)	BWA-mem	26577	26524	99.8	53	0.2	0.998	1	0.999	0	0
Escherichia coli	K-12 substr. MG1655	4641653	350	291760	265236	26524	10	1 (123456789)	Bowtie2	26516	26516	100	0	0	1	0.9997	0.9998	0.02	8
Escherichia coli	K-12 substr. MG1655	4641653	350	291760	265236	26524	10	1 (123456789)	Centrifuge (RefSeq)	26524	26524	100	0	0	1	1	1	0	0
Escherichia coli	K-12 substr. MG1655	4641653	350	291760	265236	26524	10	1 (123456789)	GEM	26524	26492	99.88	32	0.12	0.9988	0.9988	0.9988	0.06	32
Escherichia coli	K-12 substr. MG1655	4641653	350	291760	265236	26524	10	1 (123456789)	HISAT2	25986	25986	100	0	0	1	0.9797	0.9897	1.01	538
Escherichia coli	K-12 substr. MG1655	4641653	350	291760	265236	26524	10	1 (123456789)	Kraken2 (RefSeq)	26524	26524	100	0	0	1	1	1	0	0
Escherichia coli	K-12 substr. MG1655	4641653	350	291760	265236	26524	10	1 (123456789)	Novoalign	26006	26006	100	0	0	1	0.9805	0.9902	0.98	518
Escherichia coli	K-12 substr. MG1655	4641653	350	291760	265236	26524	10	1 (123456789)	SMALT	77549	26524	34.2	51025	65.8	0.342	1	0.5097	0	0
Escherichia coli	K-12 substr. MG1655	4641653	350	291760	265236	26524	10	1 (123456789)	SNAP	26448	26448	100	0	0	1	0.9971	0.9985	0.14	76
Escherichia coli	K-12 substr. MG1655	4641653	350	291760	265236	26524	10	1 (123456789)	minimap2	26568	26524	99.83	44	0.17	0.9983	1	0.9991	0	0
Escherichia coli	K-12 substr. MG1655	4641653	350	291760	265236	26524	10	2 (234567891)	BWA-mem	26549	26524	99.91	25	0.09	0.9991	1	0.9995	0	0
Escherichia coli	K-12 substr. MG1655	4641653	350	291760	265236	26524	10	2 (234567891)	Bowtie2	26519	26519	100	0	0	1	0.9998	0.9999	0.01	5
Escherichia coli	K-12 substr. MG1655	4641653	350	291760	265236	26524	10	2 (234567891)	Centrifuge (RefSeq)	26522	26522	100	0	0	1	1	1	0	1
Escherichia coli	K-12 substr. MG1655	4641653	350	291760	265236	26524	10	2 (234567891)	GEM	26509	26490	99.93	19	0.07	0.9993	0.9987	0.999	0.06	34
Escherichia coli	K-12 substr. MG1655	4641653	350	291760	265236	26524	10	2 (234567891)	HISAT2	26030	26030	100	0	0	1	0.9814	0.9906	0.93	494
Escherichia coli	K-12 substr. MG1655	4641653	350	291760	265236	26524	10	2 (234567891)	Kraken2 (RefSeq)	26524	26524	100	0	0	1	1	1	0	0
Escherichia coli	K-12 substr. MG1655	4641653	350	291760	265236	26524	10	2 (234567891)	Novoalign	26008	26008	100	0	0	1	0.9805	0.9902	0.97	516
Escherichia coli	K-12 substr. MG1655	4641653	350	291760	265236	26524	10	2 (234567891)	SMALT	77835	26524	34.08	51311	65.92	0.3408	1	0.5084	0	0
Escherichia coli	K-12 substr. MG1655	4641653	350	291760	265236	26524	10	2 (234567891)	SNAP	26454	26454	100	0	0	1	0.9974	0.9987	0.13	70
Escherichia coli	K-12 substr. MG1655	4641653	350	291760	265236	26524	10	2 (234567891)	minimap2	26549	26524	99.91	25	0.09	0.9991	1	0.9995	0	0
Escherichia coli	K-12 substr. MG1655	4641653	350	291760	265236	26524	10	3 (345678912)	BWA-mem	26555	26524	99.88	31	0.12	0.9988	1	0.9994	0	0
Escherichia coli	K-12 substr. MG1655	4641653	350	291760	265236	26524	10	3 (345678912)	Bowtie2	26509	26509	100	0	0	1	0.9994	0.9997	0.03	15
Escherichia coli	K-12 substr. MG1655	4641653	350	291760	265236	26524	10	3 (345678912)	Centrifuge (RefSeq)	26522	26522	100	0	0	1	1	1	0	1
Escherichia coli	K-12 substr. MG1655	4641653	350	291760	265236	26524	10	3 (345678912)	GEM	26505	26484	99.92	21	0.08	0.9992	0.9985	0.9988	0.08	40
Escherichia coli	K-12 substr. MG1655	4641653	350	291760	265236	26524	10	3 (345678912)	HISAT2	26017	26017	100	0	0	1	0.9809	0.9904	0.96	507
Escherichia coli	K-12 substr. MG1655	4641653	350	291760	265236	26524	10	3 (345678912)	Kraken2 (RefSeq)	26524	26524	100	0	0	1	1	1	0	0
Escherichia coli	K-12 substr. MG1655	4641653	350	291760	265236	26524	10	3 (345678912)	Novoalign	25982	25982	100	0	0	1	0.9796	0.9897	1.02	542
Escherichia coli	K-12 substr. MG1655	4641653	350	291760	265236	26524	10	3 (345678912)	SMALT	77450	26524	34.25	50926	65.75	0.3425	1	0.5102	0	0
Escherichia coli	K-12 substr. MG1655	4641653	350	291760	265236	26524	10	3 (345678912)	SNAP	26461	26461	100	0	0	1	0.9976	0.9988	0.12	63
Escherichia coli	K-12 substr. MG1655	4641653	350	291760	265236	26524	10	3 (345678912)	minimap2	26554	26524	99.89	30	0.11	0.9989	1	0.9994	0	0
Escherichia coli	K-12 substr. MG1655	4641653	400	255294	232084	23210	10	1 (123456789)	BWA-mem	23255	23210	99.81	45	0.19	0.9981	1	0.999	0	0
Escherichia coli	K-12 substr. MG1655	4641653	400	255294	232084	23210	10	1 (123456789)	Bowtie2	23204	23204	100	0	0	1	0.9997	0.9998	0.01	6
Escherichia coli	K-12 substr. MG1655	4641653	400	255294	232084	23210	10	1 (123456789)	Centrifuge (RefSeq)	23210	23210	100	0	0	1	1	1	0	0
Escherichia coli	K-12 substr. MG1655	4641653	400	255294	232084	23210	10	1 (123456789)	GEM	23208	23182	99.89	26	0.11	0.9989	0.9988	0.9988	0.06	28
Escherichia coli	K-12 substr. MG1655	4641653	400	255294	232084	23210	10	1 (123456789)	HISAT2	22786	22786	100	0	0	1	0.9817	0.9908	0.91	424
Escherichia coli	K-12 substr. MG1655	4641653	400	255294	232084	23210	10	1 (123456789)	Kraken2 (RefSeq)	23210	23210	100	0	0	1	1	1	0	0
Escherichia coli	K-12 substr. MG1655	4641653	400	255294	232084	23210	10	1 (123456789)	Novoalign	22780	22780	100	0	0	1	0.9815	0.9907	0.93	430
Escherichia coli	K-12 substr. MG1655	4641653	400	255294	232084	23210	10	1 (123456789)	SMALT	69474	23210	33.41	46264	66.59	0.3341	1	0.5009	0	0
Escherichia coli	K-12 substr. MG1655	4641653	400	255294	232084	23210	10	1 (123456789)	SNAP	23066	23066	100	0	0	1	0.9938	0.9969	0.31	144
Escherichia coli	K-12 substr. MG1655	4641653	400	255294	232084	23210	10	1 (123456789)	minimap2	23239	23210	99.88	29	0.12	0.9988	1	0.9994	0	0
Escherichia coli	K-12 substr. MG1655	4641653	400	255294	232084	23210	10	2 (234567891)	BWA-mem	23259	23210	99.79	49	0.21	0.9979	1	0.9989	0	0
Escherichia coli	K-12 substr. MG1655	4641653	400	255294	232084	23210	10	2 (234567891)	Bowtie2	23201	23201	100	0	0	1	0.9996	0.9998	0.02	9
Escherichia coli	K-12 substr. MG1655	4641653	400	255294	232084	23210	10	2 (234567891)	Centrifuge (RefSeq)	23210	23210	100	0	0	1	1	1	0	0
Escherichia coli	K-12 substr. MG1655	4641653	400	255294	232084	23210	10	2 (234567891)	GEM	23201	23175	99.89	26	0.11	0.9989	0.9985	0.9987	0.08	35
Escherichia coli	K-12 substr. MG1655	4641653	400	255294	232084	23210	10	2 (234567891)	HISAT2	22809	22809	100	0	0	1	0.9827	0.9913	0.86	401
Escherichia coli	K-12 substr. MG1655	4641653	400	255294	232084	23210	10	2 (234567891)	Kraken2 (RefSeq)	23210	23210	100	0	0	1	1	1	0	0
Escherichia coli	K-12 substr. MG1655	4641653	400	255294	232084	23210	10	2 (234567891)	Novoalign	22796	22796	100	0	0	1	0.9822	0.991	0.89	414
Escherichia coli	K-12 substr. MG1655	4641653	400	255294	232084	23210	10	2 (234567891)	SMALT	69349	23210	33.47	46139	66.53	0.3347	1	0.5015	0	0
Escherichia coli	K-12 substr. MG1655	4641653	400	255294	232084	23210	10	2 (234567891)	SNAP	23048	23048	100	0	0	1	0.993	0.9965	0.35	162
Escherichia coli	K-12 substr. MG1655	4641653	400	255294	232084	23210	10	2 (234567891)	minimap2	23253	23210	99.82	43	0.18	0.9982	1	0.9991	0	0
Escherichia coli	K-12 substr. MG1655	4641653	400	255294	232084	23210	10	3 (345678912)	BWA-mem	23258	23210	99.79	48	0.21	0.9979	1	0.9989	0	0
Escherichia coli	K-12 substr. MG1655	4641653	400	255294	232084	23210	10	3 (345678912)	Bowtie2	23195	23195	100	0	0	1	0.9994	0.9997	0.03	15
Escherichia coli	K-12 substr. MG1655	4641653	400	255294	232084	23210	10	3 (345678912)	Centrifuge (RefSeq)	23210	23210	100	0	0	1	1	1	0	0
Escherichia coli	K-12 substr. MG1655	4641653	400	255294	232084	23210	10	3 (345678912)	GEM	23225	23186	99.83	39	0.17	0.9983	0.999	0.9986	0.05	24
Escherichia coli	K-12 substr. MG1655	4641653	400	255294	232084	23210	10	3 (345678912)	HISAT2	22790	22790	100	0	0	1	0.9819	0.9909	0.9	420
Escherichia coli	K-12 substr. MG1655	4641653	400	255294	232084	23210	10	3 (345678912)	Kraken2 (RefSeq)	23210	23210	100	0	0	1	1	1	0	0
Escherichia coli	K-12 substr. MG1655	4641653	400	255294	232084	23210	10	3 (345678912)	Novoalign	22808	22808	100	0	0	1	0.9827	0.9913	0.87	402
Escherichia coli	K-12 substr. MG1655	4641653	400	255294	232084	23210	10	3 (345678912)	SMALT	69406	23210	33.44	46196	66.56	0.3344	1	0.5012	0	0
Escherichia coli	K-12 substr. MG1655	4641653	400	255294	232084	23210	10	3 (345678912)	SNAP	23047	23047	100	0	0	1	0.993	0.9965	0.35	163
Escherichia coli	K-12 substr. MG1655	4641653	400	255294	232084	23210	10	3 (345678912)	minimap2	23259	23210	99.79	49	0.21	0.9979	1	0.9989	0	0
Escherichia coli	K-12 substr. MG1655	4641653	450	226926	206296	20630	10	1 (123456789)	BWA-mem	20658	20628	99.85	30	0.15	0.9985	1	0.9992	0	0
Escherichia coli	K-12 substr. MG1655	4641653	450	226926	206296	20630	10	1 (123456789)	Bowtie2	20624	20624	100	0	0	1	0.9998	0.9999	0.01	4
Escherichia coli	K-12 substr. MG1655	4641653	450	226926	206296	20630	10	1 (123456789)	Centrifuge (RefSeq)	20628	20628	100	0	0	1	1	1	0	0
Escherichia coli	K-12 substr. MG1655	4641653	450	226926	206296	20630	10	1 (123456789)	GEM	20622	20606	99.92	16	0.08	0.9992	0.9989	0.999	0.05	22
Escherichia coli	K-12 substr. MG1655	4641653	450	226926	206296	20630	10	1 (123456789)	HISAT2	20281	20281	100	0	0	1	0.9832	0.9915	0.84	347
Escherichia coli	K-12 substr. MG1655	4641653	450	226926	206296	20630	10	1 (123456789)	Kraken2 (RefSeq)	20628	20628	100	0	0	1	1	1	0	0
Escherichia coli	K-12 substr. MG1655	4641653	450	226926	206296	20630	10	1 (123456789)	Novoalign	20286	20286	100	0	0	1	0.9834	0.9916	0.83	342
Escherichia coli	K-12 substr. MG1655	4641653	450	226926	206296	20630	10	1 (123456789)	SMALT	62277	20628	33.12	41649	66.88	0.3312	1	0.4976	0	0
Escherichia coli	K-12 substr. MG1655	4641653	450	226926	206296	20630	10	1 (123456789)	SNAP	20365	20365	100	0	0	1	0.9873	0.9936	0.64	263
Escherichia coli	K-12 substr. MG1655	4641653	450	226926	206296	20630	10	1 (123456789)	minimap2	20653	20628	99.88	25	0.12	0.9988	1	0.9994	0	0
Escherichia coli	K-12 substr. MG1655	4641653	450	226926	206296	20630	10	2 (234567891)	BWA-mem	20656	20628	99.86	28	0.14	0.9986	1	0.9993	0	0
Escherichia coli	K-12 substr. MG1655	4641653	450	226926	206296	20630	10	2 (234567891)	Bowtie2	20616	20616	100	0	0	1	0.9994	0.9997	0.03	12
Escherichia coli	K-12 substr. MG1655	4641653	450	226926	206296	20630	10	2 (234567891)	Centrifuge (RefSeq)	20628	20628	100	0	0	1	1	1	0	0
Escherichia coli	K-12 substr. MG1655	4641653	450	226926	206296	20630	10	2 (234567891)	GEM	20628	20612	99.92	16	0.08	0.9992	0.9992	0.9992	0.04	16
Escherichia coli	K-12 substr. MG1655	4641653	450	226926	206296	20630	10	2 (234567891)	HISAT2	20243	20243	100	0	0	1	0.9813	0.9906	0.93	385
Escherichia coli	K-12 substr. MG1655	4641653	450	226926	206296	20630	10	2 (234567891)	Kraken2 (RefSeq)	20628	20628	100	0	0	1	1	1	0	0
Escherichia coli	K-12 substr. MG1655	4641653	450	226926	206296	20630	10	2 (234567891)	Novoalign	20281	20281	100	0	0	1	0.9832	0.9915	0.84	347
Escherichia coli	K-12 substr. MG1655	4641653	450	226926	206296	20630	10	2 (234567891)	SMALT	62530	20628	32.99	41902	67.01	0.3299	1	0.4961	0	0
Escherichia coli	K-12 substr. MG1655	4641653	450	226926	206296	20630	10	2 (234567891)	SNAP	20338	20338	100	0	0	1	0.9859	0.9929	0.7	290
Escherichia coli	K-12 substr. MG1655	4641653	450	226926	206296	20630	10	2 (234567891)	minimap2	20652	20628	99.88	24	0.12	0.9988	1	0.9994	0	0
Escherichia coli	K-12 substr. MG1655	4641653	450	226926	206296	20630	10	3 (345678912)	BWA-mem	20654	20628	99.87	26	0.13	0.9987	1	0.9993	0	0
Escherichia coli	K-12 substr. MG1655	4641653	450	226926	206296	20630	10	3 (345678912)	Bowtie2	20618	20618	100	0	0	1	0.9995	0.9997	0.02	10
Escherichia coli	K-12 substr. MG1655	4641653	450	226926	206296	20630	10	3 (345678912)	Centrifuge (RefSeq)	20628	20628	100	0	0	1	1	1	0	0
Escherichia coli	K-12 substr. MG1655	4641653	450	226926	206296	20630	10	3 (345678912)	GEM	20631	20612	99.91	19	0.09	0.9991	0.9992	0.9991	0.04	16
Escherichia coli	K-12 substr. MG1655	4641653	450	226926	206296	20630	10	3 (345678912)	HISAT2	20250	20250	100	0	0	1	0.9817	0.9908	0.92	378
Escherichia coli	K-12 substr. MG1655	4641653	450	226926	206296	20630	10	3 (345678912)	Kraken2 (RefSeq)	20628	20628	100	0	0	1	1	1	0	0
Escherichia coli	K-12 substr. MG1655	4641653	450	226926	206296	20630	10	3 (345678912)	Novoalign	20281	20281	100	0	0	1	0.9832	0.9915	0.84	347
Escherichia coli	K-12 substr. MG1655	4641653	450	226926	206296	20630	10	3 (345678912)	SMALT	62385	20628	33.07	41757	66.93	0.3307	1	0.497	0	0
Escherichia coli	K-12 substr. MG1655	4641653	450	226926	206296	20630	10	3 (345678912)	SNAP	20328	20328	100	0	0	1	0.9855	0.9927	0.73	300
Escherichia coli	K-12 substr. MG1655	4641653	450	226926	206296	20630	10	3 (345678912)	minimap2	20649	20628	99.9	21	0.1	0.999	1	0.9995	0	0
Escherichia coli	K-12 substr. MG1655	4641653	500	204236	185668	18568	10	1 (123456789)	BWA-mem	18621	18562	99.68	59	0.32	0.9968	1	0.9984	0	0
Escherichia coli	K-12 substr. MG1655	4641653	500	204236	185668	18568	10	1 (123456789)	Bowtie2	18552	18552	100	0	0	1	0.9995	0.9997	0.03	10
Escherichia coli	K-12 substr. MG1655	4641653	500	204236	185668	18568	10	1 (123456789)	Centrifuge (RefSeq)	18562	18562	100	0	0	1	1	1	0	0
Escherichia coli	K-12 substr. MG1655	4641653	500	204236	185668	18568	10	1 (123456789)	GEM	18581	18549	99.83	32	0.17	0.9983	0.9993	0.9988	0.04	13
Escherichia coli	K-12 substr. MG1655	4641653	500	204236	185668	18568	10	1 (123456789)	HISAT2	18188	18188	100	0	0	1	0.9799	0.9898	1.01	374
Escherichia coli	K-12 substr. MG1655	4641653	500	204236	185668	18568	10	1 (123456789)	Kraken2 (RefSeq)	18562	18562	100	0	0	1	1	1	0	0
Escherichia coli	K-12 substr. MG1655	4641653	500	204236	185668	18568	10	1 (123456789)	Novoalign	18183	18183	100	0	0	1	0.9796	0.9897	1.02	379
Escherichia coli	K-12 substr. MG1655	4641653	500	204236	185668	18568	10	1 (123456789)	SMALT	56589	18562	32.8	38027	67.2	0.328	1	0.494	0	0
Escherichia coli	K-12 substr. MG1655	4641653	500	204236	185668	18568	10	1 (123456789)	SNAP	18055	18055	100	0	0	1	0.9727	0.9862	1.37	507
Escherichia coli	K-12 substr. MG1655	4641653	500	204236	185668	18568	10	1 (123456789)	minimap2	18597	18562	99.81	35	0.19	0.9981	1	0.999	0	0
Escherichia coli	K-12 substr. MG1655	4641653	500	204236	185668	18568	10	2 (234567891)	BWA-mem	18621	18562	99.68	59	0.32	0.9968	1	0.9984	0	0
Escherichia coli	K-12 substr. MG1655	4641653	500	204236	185668	18568	10	2 (234567891)	Bowtie2	18550	18550	100	0	0	1	0.9994	0.9997	0.03	12
Escherichia coli	K-12 substr. MG1655	4641653	500	204236	185668	18568	10	2 (234567891)	Centrifuge (RefSeq)	18562	18562	100	0	0	1	1	1	0	0
Escherichia coli	K-12 substr. MG1655	4641653	500	204236	185668	18568	10	2 (234567891)	GEM	18565	18541	99.87	24	0.13	0.9987	0.9989	0.9988	0.06	21
Escherichia coli	K-12 substr. MG1655	4641653	500	204236	185668	18568	10	2 (234567891)	HISAT2	18198	18198	100	0	0	1	0.9804	0.9901	0.98	364
Escherichia coli	K-12 substr. MG1655	4641653	500	204236	185668	18568	10	2 (234567891)	Kraken2 (RefSeq)	18562	18562	100	0	0	1	1	1	0	0
Escherichia coli	K-12 substr. MG1655	4641653	500	204236	185668	18568	10	2 (234567891)	Novoalign	18203	18203	100	0	0	1	0.9807	0.9903	0.97	359
Escherichia coli	K-12 substr. MG1655	4641653	500	204236	185668	18568	10	2 (234567891)	SMALT	56656	18562	32.76	38094	67.24	0.3276	1	0.4935	0	0
Escherichia coli	K-12 substr. MG1655	4641653	500	204236	185668	18568	10	2 (234567891)	SNAP	18036	18036	100	0	0	1	0.9717	0.9856	1.42	526
Escherichia coli	K-12 substr. MG1655	4641653	500	204236	185668	18568	10	2 (234567891)	minimap2	18595	18562	99.82	33	0.18	0.9982	1	0.9991	0	0
Escherichia coli	K-12 substr. MG1655	4641653	500	204236	185668	18568	10	3 (345678912)	BWA-mem	18616	18562	99.71	54	0.29	0.9971	1	0.9985	0	0
Escherichia coli	K-12 substr. MG1655	4641653	500	204236	185668	18568	10	3 (345678912)	Bowtie2	18557	18557	100	0	0	1	0.9997	0.9998	0.01	5
Escherichia coli	K-12 substr. MG1655	4641653	500	204236	185668	18568	10	3 (345678912)	Centrifuge (RefSeq)	18562	18562	100	0	0	1	1	1	0	0
Escherichia coli	K-12 substr. MG1655	4641653	500	204236	185668	18568	10	3 (345678912)	GEM	18575	18546	99.84	29	0.16	0.9984	0.9991	0.9987	0.04	16
Escherichia coli	K-12 substr. MG1655	4641653	500	204236	185668	18568	10	3 (345678912)	HISAT2	18212	18212	100	0	0	1	0.9811	0.9905	0.94	350
Escherichia coli	K-12 substr. MG1655	4641653	500	204236	185668	18568	10	3 (345678912)	Kraken2 (RefSeq)	18562	18562	100	0	0	1	1	1	0	0
Escherichia coli	K-12 substr. MG1655	4641653	500	204236	185668	18568	10	3 (345678912)	Novoalign	18201	18201	100	0	0	1	0.9806	0.9902	0.97	361
Escherichia coli	K-12 substr. MG1655	4641653	500	204236	185668	18568	10	3 (345678912)	SMALT	56631	18562	32.78	38069	67.22	0.3278	1	0.4937	0	0
Escherichia coli	K-12 substr. MG1655	4641653	500	204236	185668	18568	10	3 (345678912)	SNAP	18041	18041	100	0	0	1	0.9719	0.9857	1.4	521
Escherichia coli	K-12 substr. MG1655	4641653	500	204236	185668	18568	10	3 (345678912)	minimap2	18602	18562	99.78	40	0.22	0.9978	1	0.9989	0	0
[truncated: 5,100 more rows]

## Sheet: Supplementary Table 4
Supplementary Table 4. Number of human reads not classified as human by each method, and their location.
[truncated: 196 more rows]

[truncated: 4 more sheets: Supplementary Table 5, Supplementary Table 6, Supplementary Table 7, Supplementary Table 8]
